# Supplementary material for: N-Ethyl-6-ethyl­amino-4-oxo-1,3,5-triazin-2-aminium chloride (Oxysimazine·HCl)
Source: Acta Crystallogr Sect E Struct Rep Online. 2010 Sep 4;66(Pt 10):o2481. doi: 10.1107/S1600536810033775 (PMC2983388; doi:10.1107/S1600536810033775)
Supplement: Supplementary file 2 [file e-66-o2481-Isup2.hkl]

# 
# h,k,l, Fc-squared, Fo-squared, sigma(Fo-squared) and status flag 
# 
data_I
_shelx_title ' Simzhcl2 in Pbca    BEST LATTS' 
_shelx_refln_list_code          4 
_shelx_F_calc_maximum      264.05 
_exptl_crystal_F_000       928.00 
_reflns_d_resolution_high  0.8332 
 
loop_ 
 _symmetry_equiv_pos_as_xyz 
 'x, y, z' 
 '-x+1/2, -y, z+1/2' 
 '-x, y+1/2, -z+1/2' 
 'x+1/2, -y+1/2, -z' 
 '-x, -y, -z' 
 'x-1/2, y, -z-1/2' 
 'x, -y-1/2, z-1/2' 
 '-x-1/2, y-1/2, z' 
 
_cell_length_a     8.2804 
_cell_length_b    14.5930 
_cell_length_c    17.9924 
_cell_angle_alpha  90.000 
_cell_angle_beta   90.000 
_cell_angle_gamma  90.000 
 
_shelx_F_squared_multiplier     1.000 
 
loop_ 
 _refln_index_h 
 _refln_index_k 
 _refln_index_l 
 _refln_F_squared_calc 
 _refln_F_squared_meas 
 _refln_F_squared_sigma 
 _refln_observed_status 
   2   0   0      779.72      644.21     25.68 o 
   4   0   0    15621.36    14674.88    147.46 o 
   6   0   0        4.57        6.68     10.51 o 
   8   0   0     1573.23     1586.27     27.69 o 
   2   1   0      148.05      157.01      7.72 o 
   4   1   0       71.95       77.67      5.63 o 
   6   1   0      355.68      390.60     13.72 o 
   8   1   0        0.30        2.15      8.75 o 
   0   2   0     3692.88     3507.05     50.22 o 
   2   2   0    44782.38    46699.14    263.04 o 
   4   2   0      263.05      230.04      9.54 o 
   6   2   0     1948.02     2022.13     48.16 o 
   8   2   0       48.13       29.19     14.64 o 
   2   3   0     3625.89     3685.59     75.00 o 
   4   3   0      583.85      640.56     25.20 o 
   6   3   0       17.73       13.56     11.20 o 
   8   3   0        0.04      -14.05     14.45 o 
   0   4   0    53860.99    53483.38    287.52 o 
   2   4   0     1433.13     1327.89     49.53 o 
   4   4   0      838.21      886.13     41.77 o 
   6   4   0      170.82      150.80     12.48 o 
   8   4   0      152.50      164.55     16.32 o 
   2   5   0     1696.07     1872.83     58.05 o 
   4   5   0      113.78      109.80      9.54 o 
   6   5   0       10.36       -4.32     11.89 o 
   8   5   0       62.51       54.94     15.72 o 
   0   6   0    18764.51    19314.22    170.66 o 
   2   6   0    15164.97    14719.92    146.73 o 
   4   6   0     1874.78     1778.69     50.85 o 
   6   6   0     1677.95     1716.63     38.15 o 
   8   6   0      601.45      694.94     22.23 o 
   2   7   0       21.93        6.39      8.16 o 
   4   7   0      276.12      300.70     12.49 o 
   6   7   0      482.48      509.00     24.98 o 
   8   7   0        0.14       15.04     15.82 o 
   0   8   0      943.50     1098.27     43.65 o 
   2   8   0     6220.96     6232.06     89.58 o 
   4   8   0       84.35       50.03     11.50 o 
   6   8   0      711.24      680.99     24.80 o 
   8   8   0      118.14      101.33     17.40 o 
   2   9   0       60.46       59.86     10.22 o 
   4   9   0     1174.94     1233.30     36.74 o 
   6   9   0      401.46      408.10     19.77 o 
   8   9   0      192.84      242.40     18.97 o 
   0  10   0       79.38       54.75      9.83 o 
   2  10   0     5651.87     5663.29     74.21 o 
   4  10   0      794.88      732.15     28.74 o 
   6  10   0      658.89      666.70     21.25 o 
   8  10   0      170.30      195.61     18.97 o 
   2  11   0        6.09      -11.20     11.20 o 
   4  11   0      904.37      881.45     26.77 o 
   6  11   0      160.81      128.77     17.10 o 
   0  12   0     2089.50     2101.31     41.44 o 
   2  12   0      503.75      486.80     24.30 o 
   4  12   0     2390.78     2418.37     32.96 o 
   6  12   0      314.76      305.77     18.98 o 
   2  13   0       96.66      109.79     10.22 o 
   4  13   0       34.05       17.69     15.04 o 
   6  13   0        6.00       -5.99     16.12 o 
   0  14   0      154.53      171.03     10.22 o 
   2  14   0      288.98      339.29     16.71 o 
   4  14   0      153.17      141.84     16.32 o 
   2  15   0        1.77        2.65     14.15 o 
   4  15   0       26.34        7.76     15.72 o 
   0  16   0      267.75      259.83     17.40 o 
   2  16   0      141.02      159.03     16.41 o 
   2  17   0       16.62        2.46     16.41 o 
   1   1   1     2274.74     2004.76     15.07 o 
   2   1   1       14.31       17.55      4.73 o 
   3   1   1     1432.63     1449.30     25.48 o 
   4   1   1        9.25       12.15      3.83 o 
   5   1   1     4238.86     4190.25     37.07 o 
   6   1   1       27.41       26.47      5.40 o 
   7   1   1      235.84      262.20      6.57 o 
   8   1   1       38.62       42.06      4.89 o 
   9   1   1        5.67        4.27      7.75 o 
   0   2   1       19.60       25.08      2.29 o 
   1   2   1      923.53     1047.73     18.11 o 
   2   2   1    35289.71    36917.34   1567.83 o 
   3   2   1      826.71      795.40     19.90 o 
   4   2   1       60.96       73.83      6.08 o 
   5   2   1      328.32      371.91     15.24 o 
   6   2   1      202.75      188.06      8.93 o 
   7   2   1      185.50      182.45      8.83 o 
   8   2   1      115.19      104.83     20.15 o 
   9   2   1       30.94       48.83     10.94 o 
   1   3   1      252.49      371.17      7.87 o 
   2   3   1      821.33      753.31     24.52 o 
   3   3   1     2984.03     2941.27     49.42 o 
   4   3   1      580.94      612.92     16.91 o 
   5   3   1     3030.67     3028.10     45.17 o 
   6   3   1      108.67      108.03      8.58 o 
   7   3   1      680.18      671.44     18.58 o 
   8   3   1        9.58       -3.02     10.39 o 
   9   3   1      277.69      263.18     13.71 o 
   0   4   1    23232.26    23224.03    314.81 o 
   1   4   1       86.37       98.69      3.42 o 
   2   4   1      769.33      762.14     19.41 o 
   3   4   1      915.39     1043.92     54.51 o 
   4   4   1     2653.05     2631.51     83.80 o 
   5   4   1      394.26      412.60     12.03 o 
   6   4   1      251.69      223.12      9.45 o 
   7   4   1        0.65       -1.47     10.86 o 
   8   4   1       66.05       58.85     11.12 o 
   9   4   1       11.35        1.92     11.40 o 
   1   5   1      180.61      185.54      4.52 o 
   2   5   1       11.00        9.53      6.78 o 
   3   5   1      924.22      965.22     30.84 o 
   4   5   1      111.75      116.32     17.15 o 
   5   5   1        0.13        5.30      7.54 o 
   6   5   1       54.98       64.39      8.55 o 
   7   5   1       49.19       52.42     14.99 o 
   8   5   1        6.22       -7.01     16.17 o 
   9   5   1       12.84       24.82     11.43 o 
   0   6   1     2326.55     2575.08     46.29 o 
   1   6   1      304.70      275.15      6.28 o 
   2   6   1      609.85      602.91     16.90 o 
   3   6   1        3.82        5.06      9.19 o 
   4   6   1      140.01      128.76      7.40 o 
   5   6   1        6.44       -8.10      8.10 o 
   6   6   1        0.04        9.04     11.35 o 
   7   6   1      115.00      121.99      7.96 o 
   8   6   1        7.73        5.82     11.15 o 
   9   6   1        7.08        6.31     14.30 o 
   1   7   1       97.86       67.50      3.84 o 
   2   7   1      145.56      131.40     11.21 o 
   3   7   1     1790.88     1733.54     36.72 o 
   4   7   1      439.38      484.69     13.95 o 
   5   7   1     1045.57     1034.45     25.97 o 
   6   7   1      342.70      335.56     10.04 o 
   7   7   1      188.68      219.71     11.75 o 
   8   7   1        0.34        5.29     11.15 o 
   9   7   1       31.72       62.84     12.54 o 
   0   8   1     6431.69     6521.28    169.80 o 
   1   8   1      291.45      334.03      7.18 o 
   2   8   1      205.85      204.18      7.33 o 
   3   8   1        2.08       -2.08      6.98 o 
   4   8   1      296.89      284.83      9.66 o 
   5   8   1      255.15      260.21      9.73 o 
   6   8   1        8.07        9.69      7.76 o 
   7   8   1      203.68      208.32     11.99 o 
   8   8   1      125.85      149.07     12.37 o 
   1   9   1      928.18      891.68     18.95 o 
   2   9   1      329.11      330.10     12.74 o 
   3   9   1     1924.78     1861.84     33.74 o 
   4   9   1       30.70       24.08      8.37 o 
   5   9   1      889.81      872.35     25.30 o 
   6   9   1       89.04       91.67     10.22 o 
   7   9   1      111.86      110.28     11.99 o 
   8   9   1       10.29        4.13     11.81 o 
   0  10   1      898.49      866.83     26.18 o 
   1  10   1      644.21      679.46     14.74 o 
   2  10   1      162.85      181.86     10.72 o 
   3  10   1      298.88      313.34     18.58 o 
   4  10   1      517.79      523.99     18.05 o 
   5  10   1       89.96       77.32      8.94 o 
   6  10   1      103.78      102.91     11.29 o 
   7  10   1        0.43       -1.87     10.91 o 
   8  10   1       18.49       49.91     12.26 o 
   1  11   1      388.74      422.97     10.80 o 
   2  11   1      100.09      109.19      8.30 o 
   3  11   1       17.87       23.91      8.60 o 
   4  11   1        0.80       -8.78     17.69 o 
   5  11   1       76.71       65.95      7.40 o 
   6  11   1       38.14       36.59     11.15 o 
   7  11   1       34.61       16.98     11.53 o 
   0  12   1       99.20      116.50      8.17 o 
   1  12   1        0.01        1.05      5.12 o 
   2  12   1       99.29       92.47      8.13 o 
   3  12   1        0.28       -7.33      7.33 o 
   4  12   1       19.89       28.00      8.55 o 
   5  12   1       62.94       82.34     10.74 o 
   6  12   1       30.37       18.91     11.36 o 
   7  12   1        0.67        4.49     11.64 o 
   1  13   1      630.85      637.92     11.73 o 
   2  13   1      235.72      231.18     12.19 o 
   3  13   1      476.97      458.22     21.10 o 
   4  13   1        5.94       15.78     10.66 o 
   5  13   1      119.52      138.86     11.85 o 
   6  13   1        2.41        3.08     11.18 o 
   0  14   1      109.98      115.36      6.98 o 
   1  14   1       47.95       50.54      5.92 o 
   2  14   1      133.58      119.81     10.53 o 
   3  14   1      105.57      100.92     11.01 o 
   4  14   1       14.88        7.81     20.74 o 
   5  14   1       22.12       42.66     11.01 o 
   1  15   1      207.59      227.40      7.92 o 
   2  15   1        0.37        7.64      9.86 o 
   3  15   1      245.79      281.35     12.76 o 
   4  15   1        0.78       -3.53     15.72 o 
   5  15   1      180.22      210.98     13.14 o 
   0  16   1      144.78      147.50     11.12 o 
   1  16   1        2.75        8.77      6.80 o 
   2  16   1       44.05       41.43     10.80 o 
   3  16   1        0.30        6.99     12.33 o 
   4  16   1       20.09       18.60     11.57 o 
   1  17   1        1.72       15.67      7.35 o 
   2  17   1       10.70        7.95     11.22 o 
   0   0   2    69721.72    68410.60    247.46 o 
   1   0   2      555.11      521.50     14.52 o 
   2   0   2      134.64      105.03      7.28 o 
   3   0   2      310.32      267.83     11.02 o 
   4   0   2     4021.55     3968.07     78.02 o 
   5   0   2        3.08       12.28      9.24 o 
   6   0   2       45.15       67.52     11.30 o 
   7   0   2      176.12      190.61     12.39 o 
   8   0   2      676.74      721.83     20.76 o 
   9   0   2       69.95       38.33     16.41 o 
   1   1   2     1692.37     1513.32     21.00 o 
   2   1   2     2892.30     2949.96     47.24 o 
   3   1   2     1942.71     1998.13     42.34 o 
   4   1   2      109.44      128.79      8.06 o 
   5   1   2      612.56      589.43     29.04 o 
   6   1   2      144.75      143.63      8.34 o 
   7   1   2      490.12      492.20     23.66 o 
   8   1   2       43.29       23.93     10.28 o 
   9   1   2      103.90      101.55     17.59 o 
   0   2   2     4838.15     4714.12     66.52 o 
   1   2   2     3667.09     3731.41    102.15 o 
   2   2   2     8078.74     7735.11    105.98 o 
   3   2   2     1377.43     1415.39     52.06 o 
   4   2   2      294.67      305.21     13.77 o 
   5   2   2       18.61        9.83      9.34 o 
   6   2   2     1048.26     1037.30     37.13 o 
   7   2   2        4.30       -5.31     11.10 o 
   8   2   2        0.57       18.18     13.76 o 
   9   2   2        0.01      -15.82     15.82 o 
   1   3   2     1588.28     1625.18     37.27 o 
   2   3   2     1021.78      933.12     31.69 o 
   3   3   2     1585.87     1762.47     55.05 o 
   4   3   2      529.06      537.19     22.34 o 
   5   3   2       67.94       88.06     10.61 o 
   6   3   2       19.85       35.18     11.60 o 
   7   3   2       51.33       47.08     11.30 o 
   8   3   2       30.96       19.07     14.84 o 
   9   3   2        0.02      -16.02     16.02 o 
   0   4   2     1108.02     1180.43     47.34 o 
   1   4   2      850.43      946.25     30.29 o 
   2   4   2     5109.00     5036.96     87.76 o 
   3   4   2      351.96      405.35     16.82 o 
   4   4   2       23.93       14.15      8.84 o 
   5   4   2      200.87      198.89     11.80 o 
   6   4   2      244.73      228.79     13.27 o 
   7   4   2        0.38      -10.91     10.91 o 
   8   4   2       72.37       95.82     15.43 o 
   9   4   2        0.85       28.79     15.72 o 
   1   5   2      978.92     1054.31     52.24 o 
   2   5   2     1668.99     1741.38     53.88 o 
   3   5   2      489.96      376.74     18.21 o 
   4   5   2       34.84       43.34      9.14 o 
   5   5   2      300.75      297.08     12.88 o 
   6   5   2        1.50       11.50     11.69 o 
   7   5   2      424.00      401.05     14.65 o 
   8   5   2        4.29       23.58     14.94 o 
   9   5   2      192.20      203.67     19.27 o 
   0   6   2     9143.77     9252.31    117.75 o 
   1   6   2      863.29      892.84     30.03 o 
   2   6   2      824.80      746.35     27.29 o 
   3   6   2      459.43      511.57     18.11 o 
   4   6   2      768.61      680.52     24.61 o 
   5   6   2      152.17      160.92     12.29 o 
   6   6   2      900.39      877.79     31.21 o 
   7   6   2        4.12       12.38     10.12 o 
   8   6   2      164.29      156.39     17.40 o 
   9   6   2       23.97       24.57     17.39 o 
   1   7   2       43.60       15.43      5.31 o 
   2   7   2        2.73        5.21      8.16 o 
   3   7   2      190.06      161.05     10.32 o 
   4   7   2        5.98       19.75     10.42 o 
   5   7   2      894.37      893.24     34.56 o 
   6   7   2      381.56      416.47     16.03 o 
   7   7   2       32.78       69.09     14.45 o 
   8   7   2       19.84       18.57     16.51 o 
   9   7   2        0.54       -8.84     17.59 o 
   0   8   2     1572.56     1710.43     52.91 o 
   1   8   2      132.40      160.34      8.95 o 
   2   8   2     1161.29     1134.29     44.65 o 
   3   8   2       66.67       47.96     10.61 o 
   4   8   2       12.89       14.45     11.20 o 
   5   8   2      226.19      245.98     13.17 o 
   6   8   2      121.49      110.38     11.40 o 
   7   8   2       32.58       29.48     15.13 o 
   1   9   2        0.30       -4.17      6.15 o 
   2   9   2      550.65      592.55     22.24 o 
   3   9   2      115.89      125.92     11.60 o 
   4   9   2      182.50      190.91     12.78 o 
   5   9   2      433.68      439.82     15.93 o 
   6   9   2      242.76      215.10     11.99 o 
   7   9   2        6.45        4.72     15.13 o 
   8   9   2       45.13       25.75     16.81 o 
   0  10   2       18.91       12.97      9.83 o 
   1  10   2       34.15       44.10      7.00 o 
   2  10   2     2098.72     2107.60     48.27 o 
   3  10   2       11.37        2.65     11.10 o 
   4  10   2       99.48      106.05     12.29 o 
   5  10   2       21.34       26.04     10.32 o 
   6  10   2      513.45      539.66     20.06 o 
   7  10   2        2.52      -14.84     15.72 o 
   8  10   2       75.86       68.01     17.99 o 
   1  11   2      489.84      466.23     13.06 o 
   2  11   2        0.06       -3.34     11.10 o 
   3  11   2      440.55      417.80     15.93 o 
   4  11   2       92.55       68.90     11.11 o 
   5  11   2      163.04      169.07     15.73 o 
   6  11   2        0.33      -15.23     15.23 o 
   7  11   2      128.02      125.91     17.50 o 
   0  12   2      851.31      831.36     30.02 o 
   1  12   2       12.74        9.09      7.35 o 
   2  12   2        8.23       12.19     10.81 o 
   3  12   2      361.83      358.13     13.96 o 
   4  12   2     1429.62     1391.15     26.70 o 
   5  12   2       52.85       57.49     15.43 o 
   6  12   2      102.66      112.24     17.00 o 
   7  12   2        9.28       20.44     16.90 o 
   1  13   2       63.53       69.24      9.48 o 
   2  13   2       91.84       97.60     10.52 o 
   3  13   2       29.91       41.28      9.73 o 
   4  13   2        0.45      -10.61     14.15 o 
   5  13   2       56.22       53.95     15.82 o 
   6  13   2        7.74        9.34     16.02 o 
   0  14   2        7.72        0.59      9.04 o 
   1  14   2       12.63        2.93      9.24 o 
   2  14   2      113.74      122.17     15.14 o 
   3  14   2       79.16       60.54     15.23 o 
   4  14   2        4.49        3.34     14.64 o 
   5  14   2        7.65       29.28     15.13 o 
   1  15   2      123.79      144.66     10.70 o 
   2  15   2        0.11      -12.09     14.35 o 
   3  15   2       41.49       12.28     15.82 o 
   4  15   2        6.25       17.98     15.04 o 
   5  15   2       15.55        1.08     16.90 o 
   0  16   2      184.36      182.83     16.12 o 
   1  16   2        1.17        2.90      9.93 o 
   2  16   2       29.76       60.05     14.84 o 
   3  16   2        5.78      -15.43     15.43 o 
   1  17   2       34.02       33.53     10.98 o 
   2  17   2       17.56       37.93     16.21 o 
   1   1   3       99.53      136.49      3.10 o 
   2   1   3     6243.03     6229.30     67.63 o 
   3   1   3     1418.91     1501.99     68.42 o 
   4   1   3      421.46      377.90     10.72 o 
   5   1   3      131.46      103.67      7.40 o 
   6   1   3       62.35       66.92      8.06 o 
   7   1   3       56.91       67.90      9.34 o 
   8   1   3      126.19      122.40     11.02 o 
   9   1   3       62.95       72.59     23.34 o 
   0   2   3      686.40      751.30     25.48 o 
   1   2   3    11169.96    10845.00    406.90 o 
   2   2   3    37713.57    37611.46    243.86 o 
   3   2   3     1386.94     1397.73     52.15 o 
   4   2   3       12.78        2.85      8.35 o 
   5   2   3        2.24       -4.03      9.83 o 
   6   2   3     1193.48     1139.56     38.91 o 
   7   2   3      328.92      321.93     13.18 o 
   8   2   3       45.52       53.07     13.96 o 
   9   2   3        0.78      -15.62     15.62 o 
   1   3   3     2870.30     2930.12     47.50 o 
   2   3   3     2534.36     2482.80     65.37 o 
   3   3   3     2048.68     2110.88     62.25 o 
   4   3   3       34.54       53.07      8.55 o 
   5   3   3      777.91      760.46     37.12 o 
   6   3   3       10.78       18.57     11.10 o 
   7   3   3      131.36      130.04     11.50 o 
   8   3   3       25.74       13.76     14.54 o 
   9   3   3      104.22      100.94     17.40 o 
   0   4   3     5741.15     5798.16     92.48 o 
   1   4   3        3.05        7.85      4.26 o 
   2   4   3      592.05      543.60     20.88 o 
   3   4   3      300.37      300.21     15.25 o 
   4   4   3     8542.21     8699.91    106.05 o 
   5   4   3       55.55       77.35     10.81 o 
   6   4   3      283.26      279.05     13.27 o 
   7   4   3       42.43       32.33     10.91 o 
   8   4   3      267.74      284.52     18.19 o 
   9   4   3        0.44      -16.12     16.12 o 
   1   5   3     1736.21     1811.37     38.68 o 
   2   5   3      134.27      125.06      8.06 o 
   3   5   3       85.37       73.23      8.65 o 
   4   5   3      440.56      435.73     18.59 o 
   5   5   3      198.07      192.60     11.99 o 
   6   5   3       24.85       32.92     11.89 o 
   7   5   3        2.11        9.83     10.32 o 
   8   5   3      136.96      149.30     17.00 o 
   9   5   3        7.34       17.79     17.10 o 
   0   6   3     3023.25     3086.93     70.91 o 
   1   6   3      341.64      375.32     21.89 o 
   2   6   3     1687.45     1546.05     51.56 o 
   3   6   3      527.63      528.67     21.06 o 
   4   6   3      238.29      229.59     12.29 o 
   5   6   3        1.21        6.09     11.20 o 
   6   6   3        3.62        0.88     11.50 o 
   7   6   3       83.86       91.40     10.81 o 
   8   6   3       41.25       39.41     16.31 o 
   9   6   3        0.09        6.88     17.10 o 
   1   7   3      230.45      198.59      7.42 o 
   2   7   3       22.36       30.47      8.35 o 
   3   7   3      188.28      174.81     11.40 o 
   4   7   3      204.74      206.46     11.99 o 
   5   7   3      219.53      213.05     13.17 o 
   6   7   3      491.92      446.35     16.13 o 
   7   7   3        0.74        6.49     14.35 o 
   8   7   3       61.96       81.38     16.71 o 
   9   7   3       33.84       33.12     18.38 o 
   0   8   3     7769.73     8041.86    102.75 o 
   1   8   3       99.63       99.01      6.21 o 
   2   8   3     1044.59      873.67     40.50 o 
   3   8   3      176.62      198.39     11.31 o 
   4   8   3     1786.02     1634.13     43.40 o 
   5   8   3       90.70      101.53     12.19 o 
   6   8   3      123.75      129.94     11.21 o 
   7   8   3       98.15      102.81     16.12 o 
   8   8   3      492.12      506.66     21.54 o 
   1   9   3     1131.54     1149.74     29.43 o 
   2   9   3      153.97      157.29     11.31 o 
   3   9   3      579.75      606.99     21.55 o 
   4   9   3        0.45        5.01     11.20 o 
   5   9   3      102.45       96.13     11.40 o 
   6   9   3      314.84      311.98     11.90 o 
   7   9   3       20.98       13.27     16.31 o 
   8   9   3        0.86        4.03     16.71 o 
   0  10   3     1692.64     1620.14     44.19 o 
   1  10   3        4.18        7.62      6.84 o 
   2  10   3      221.14      218.26     12.19 o 
   3  10   3        7.39       21.42     11.10 o 
   4  10   3      968.85      928.09     29.93 o 
   5  10   3       43.80       53.17     10.52 o 
   6  10   3      623.78      599.57     20.85 o 
   7  10   3       16.08       10.02     15.82 o 
   8  10   3       40.50       32.43     17.69 o 
   1  11   3      173.71      185.48     13.96 o 
   2  11   3      173.46      159.15     12.48 o 
   3  11   3       27.78       29.09     11.40 o 
   4  11   3       53.57       58.48     10.61 o 
   5  11   3        0.12      -14.05     14.05 o 
   6  11   3       24.48       28.60     15.53 o 
   7  11   3       34.67       31.35     16.71 o 
   0  12   3      432.26      457.63     16.33 o 
   1  12   3       20.41       20.11      7.36 o 
   2  12   3      220.36      243.91     12.19 o 
   3  12   3      106.24      106.84     10.81 o 
   4  12   3      392.60      386.46     18.29 o 
   5  12   3      150.12      147.83     16.32 o 
   6  12   3        0.68      -15.13     15.13 o 
   7  12   3        7.19       18.18     16.71 o 
   1  13   3      120.95      124.80      8.01 o 
   2  13   3      210.07      189.83     11.21 o 
   3  13   3      133.78      167.49     15.24 o 
   4  13   3       23.75       18.08     14.64 o 
   5  13   3        1.00       -5.21     14.94 o 
   6  13   3       16.81       28.89     16.31 o 
   0  14   3       79.58       84.33     13.27 o 
   1  14   3        6.49       -2.80     14.40 o 
   2  14   3      999.49      955.37     22.93 o 
   3  14   3        0.90        8.35     14.64 o 
   4  14   3       88.07       99.76     15.73 o 
   5  14   3        8.43       -2.95     15.92 o 
   1  15   3      168.64      179.05     11.29 o 
   2  15   3        0.01      -14.64     14.64 o 
   3  15   3       47.69       48.84     15.33 o 
   4  15   3       11.21        9.53     15.33 o 
   0  16   3      741.76      717.78     22.43 o 
   1  16   3       17.79        8.01     10.25 o 
   2  16   3      116.37      127.67     16.71 o 
   3  16   3        3.14       11.10     14.74 o 
   1  17   3        2.04       16.79     10.46 o 
   0   0   4      251.36      245.12     11.81 o 
   1   0   4      860.10      835.01     23.53 o 
   2   0   4      697.76      769.03     27.90 o 
   3   0   4     1373.83     1288.87     49.48 o 
   4   0   4       52.02       69.39      8.35 o 
   5   0   4       80.07       67.72     10.22 o 
   7   0   4      446.36      448.29     16.23 o 
   8   0   4       51.98       75.97     15.13 o 
   9   0   4      229.45      219.71     17.99 o 
   1   1   4     6814.17     7095.54     53.21 o 
   2   1   4     7483.42     7447.86     74.94 o 
   3   1   4     2427.90     2235.39     43.98 o 
   4   1   4       94.70       89.11     10.76 o 
   5   1   4     1181.26     1219.38     30.94 o 
   6   1   4       28.75       23.54      8.16 o 
   7   1   4     1339.67     1328.94     24.63 o 
   8   1   4        6.85        5.60     10.14 o 
   9   1   4      424.36      442.20     14.81 o 
   0   2   4      710.75      671.04     25.76 o 
   1   2   4      184.66      209.52      7.53 o 
   2   2   4     3080.56     3187.26     71.70 o 
   3   2   4     1117.27     1062.69     46.47 o 
   4   2   4      615.71      697.67     25.99 o 
   5   2   4       50.24       43.44     10.42 o 
   6   2   4       57.10       58.48     11.99 o 
   7   2   4        0.00        3.44     11.20 o 
   8   2   4       15.46       32.53     14.64 o 
   9   2   4        0.00       13.46     15.43 o 
   1   3   4      233.44      288.96      9.89 o 
   2   3   4     1864.29     1867.89     57.12 o 
   3   3   4        3.63        1.57      7.67 o 
   4   3   4      465.99      398.11     16.24 o 
   5   3   4      121.34      149.12     11.60 o 
   6   3   4       54.89       30.57     12.29 o 
   7   3   4      111.54       89.54     11.70 o 
   8   3   4        3.77        8.45     14.35 o 
   9   3   4        0.41      -16.02     16.02 o 
   0   4   4     4697.87     5040.93     87.65 o 
   1   4   4      879.50      882.79     32.20 o 
   2   4   4     6170.13     6444.45    100.26 o 
   3   4   4      149.33      150.72      9.14 o 
   4   4   4     1849.09     1952.05     54.51 o 
   5   4   4       49.53       57.49     11.11 o 
   6   4   4       72.14       75.29     12.58 o 
   8   4   4       23.29       32.63     15.33 o 
   9   4   4       21.57       14.45     15.92 o 
   1   5   4     6266.19     5991.82    124.52 o 
   2   5   4     4856.27     5032.52     87.45 o 
   3   5   4     2109.69     1981.64     58.13 o 
   4   5   4        2.77       -6.49      9.63 o 
   5   5   4       73.21       90.72     11.20 o 
   6   5   4        2.68        3.73     11.20 o 
   7   5   4     1088.51     1150.66     26.09 o 
   8   5   4       56.08       51.89     16.31 o 
   9   5   4      597.74      606.66     23.80 o 
   0   6   4     1664.50     1792.61     54.94 o 
   1   6   4       21.81       21.42      4.85 o 
   2   6   4      588.57      693.13     25.59 o 
   3   6   4      101.86      113.14      9.53 o 
   4   6   4      266.97      271.40     12.09 o 
   5   6   4      250.16      254.55     12.88 o 
   6   6   4        0.39       -6.49     10.91 o 
   7   6   4       52.78       57.10     10.32 o 
   8   6   4       58.89       59.85     16.71 o 
   9   6   4       72.79       68.80     18.08 o 
   1   7   4     2351.62     2175.47     71.19 o 
   2   7   4      414.11      440.55     19.48 o 
   3   7   4     1077.98     1092.32     40.79 o 
   4   7   4      356.73      361.82     14.36 o 
   5   7   4     1289.11     1237.55     36.06 o 
   6   7   4       47.61       68.60     11.01 o 
   7   7   4       81.60       75.78     15.33 o 
   8   7   4      101.34       98.97     17.69 o 
   0   8   4       10.50       42.85      8.65 o 
   1   8   4       49.24       47.43      6.04 o 
   2   8   4       40.61       48.94      9.34 o 
   3   8   4      263.28      261.16     12.29 o 
   4   8   4       34.18       32.53     11.40 o 
   5   8   4       51.34       60.93     11.70 o 
   6   8   4       91.07       77.65     10.91 o 
   7   8   4       95.20       75.97     15.82 o 
   8   8   4       11.24        4.91     16.80 o 
   1   9   4        3.86       15.92      6.34 o 
   2   9   4      181.57      202.03     11.40 o 
   3   9   4      105.07      110.28     11.60 o 
   4   9   4        1.56        4.13     11.40 o 
   5   9   4       43.09       25.16     10.81 o 
   6   9   4       32.76       30.37     14.35 o 
   7   9   4       32.52       36.85     15.72 o 
   8   9   4        0.47      -16.90     16.90 o 
   0  10   4       18.10       21.92     10.02 o 
   1  10   4        9.95       16.88      7.01 o 
   2  10   4        9.60       25.85     10.71 o 
   3  10   4        0.08       -0.20     11.30 o 
   4  10   4       10.61       14.74     10.81 o 
   5  10   4       14.24       35.38      9.93 o 
   6  10   4       56.92       39.12     15.63 o 
   7  10   4      128.97       95.14     17.20 o 
   1  11   4     2489.92     2370.79     32.54 o 
   2  11   4       68.45       59.56     11.50 o 
   3  11   4      513.87      546.41     24.69 o 
   4  11   4       33.07       48.84     10.42 o 
   5  11   4      165.08      202.30     16.12 o 
   6  11   4       28.99       43.14     15.33 o 
   7  11   4      178.10      155.21     18.28 o 
   0  12   4      424.45      414.74     15.24 o 
   1  12   4        1.55        1.35      7.19 o 
   2  12   4      265.90      265.75     12.58 o 
   3  12   4      346.45      337.76     12.88 o 
   4  12   4       69.63       84.23     14.84 o 
   5  12   4       47.16       54.64     15.13 o 
   6  12   4        1.33        7.96     15.62 o 
   7  12   4        4.35        6.68     17.10 o 
   1  13   4      276.34      314.37      8.37 o 
   2  13   4       64.28       54.94     10.22 o 
   3  13   4      176.45      192.08     15.92 o 
   4  13   4       77.03       68.99     15.53 o 
   5  13   4      273.83      283.43     18.58 o 
   6  13   4        0.06        9.53     16.12 o 
   0  14   4      253.38      243.22     16.02 o 
   1  14   4        8.79       13.26      9.07 o 
   2  14   4       49.20       30.27     15.43 o 
   3  14   4       67.97       46.09     15.23 o 
   4  14   4        2.10        6.19     15.04 o 
   5  14   4       12.18       22.60     15.72 o 
   1  15   4      372.03      381.58     12.92 o 
   2  15   4        5.34       12.09     14.45 o 
   3  15   4        1.78       -1.87     14.64 o 
   4  15   4       34.04       35.67     15.72 o 
   0  16   4        0.01       -2.85     15.53 o 
   1  16   4       12.42        2.84     10.32 o 
   2  16   4        3.60       16.71     14.84 o 
   3  16   4        3.17       10.61     15.72 o 
   1  17   4      122.00      158.84     12.22 o 
   1   1   5       11.50       20.39      3.20 o 
   2   1   5      837.76      853.78     20.99 o 
   3   1   5       58.79       55.33      5.53 o 
   4   1   5      468.87      480.53     33.60 o 
   5   1   5      174.29      169.25      9.14 o 
   6   1   5        2.69       -9.14      9.14 o 
   7   1   5       36.13       44.15      7.85 o 
   8   1   5       51.19       64.27     10.84 o 
   9   1   5        3.48       -9.72     14.84 o 
   0   2   5     7166.99     7683.98    104.58 o 
   1   2   5      560.83      572.68     16.31 o 
   2   2   5    17626.89    17755.36    166.59 o 
   3   2   5      457.75      462.76     18.99 o 
   4   2   5     3890.28     3626.81     73.19 o 
   5   2   5      185.14      202.52     11.99 o 
   6   2   5     1502.67     1502.80     40.41 o 
   7   2   5        3.71       18.08     10.91 o 
   8   2   5        2.45       34.10     14.74 o 
   9   2   5      121.32      117.26     18.08 o 
   1   3   5     4906.29     4969.69    147.38 o 
   2   3   5      901.41      826.04     28.59 o 
   3   3   5     1173.98     1318.78     50.30 o 
   4   3   5     1475.41     1462.84     50.02 o 
   5   3   5       41.14       23.69     11.60 o 
   6   3   5      256.04      235.18     13.76 o 
   7   3   5       72.87       78.92     11.30 o 
   8   3   5       91.93      110.08     15.92 o 
   9   3   5      238.27      243.11     19.76 o 
   0   4   5    10931.89    11759.64    131.66 o 
   1   4   5     1265.27     1325.17     43.25 o 
   2   4   5     1205.11     1203.80     47.76 o 
   3   4   5     1701.51     1684.28     54.02 o 
   4   4   5     9041.57     8909.14    103.82 o 
   5   4   5       31.45       35.18     11.20 o 
   6   4   5      795.29      725.77     30.12 o 
   7   4   5       21.37       20.54     10.52 o 
   8   4   5      322.85      342.25     18.88 o 
   9   4   5       13.27        5.70     16.41 o 
   1   5   5       85.31      121.97      5.49 o 
   2   5   5      484.59      500.95     20.67 o 
   3   5   5      499.06      436.03     17.42 o 
   4   5   5     2606.54     2597.01     59.73 o 
   5   5   5       11.68       -1.77     11.20 o 
   6   5   5      271.75      261.53     13.27 o 
   7   5   5      101.42       84.23     11.11 o 
   8   5   5      283.97      288.94     18.38 o 
   9   5   5       10.66        9.63     17.69 o 
   0   6   5      318.21      298.94     12.89 o 
   1   6   5        2.04       11.35      5.10 o 
   2   6   5      154.32      170.67      9.63 o 
   3   6   5      892.75      901.62     40.97 o 
   4   6   5      758.30      804.26     37.01 o 
   5   6   5      136.90      135.45     12.19 o 
   6   6   5        5.51       -2.36     10.81 o 
   7   6   5      114.29      106.25     15.23 o 
   8   6   5      129.06       99.67     17.30 o 
   9   6   5        7.48        5.60     17.00 o 
   1   7   5      977.32      909.52     28.88 o 
   2   7   5      254.96      242.59     11.11 o 
   3   7   5      197.55      208.63     11.21 o 
   4   7   5        2.64       11.69     10.91 o 
   5   7   5        3.12       -7.17     11.20 o 
   6   7   5      234.30      229.75     12.19 o 
   7   7   5      119.42      129.25     15.43 o 
   8   7   5       59.20       55.82     16.81 o 
   0   8   5     2648.80     2509.32     58.77 o 
   1   8   5       68.47       55.32      6.28 o 
   2   8   5     1568.58     1386.87     45.67 o 
   3   8   5        1.86       -2.36     10.61 o 
   4   8   5     2524.84     2449.00     47.71 o 
   5   8   5        6.66       -5.60     11.01 o 
   6   8   5      545.39      579.65     20.46 o 
   7   8   5       79.96       51.79     16.02 o 
   8   8   5      310.05      342.63     20.84 o 
   1   9   5        0.09        8.36      9.09 o 
   2   9   5        7.31      -10.32     10.32 o 
   3   9   5      204.19      200.56     12.39 o 
   4   9   5       22.68       29.68     11.30 o 
   5   9   5       21.95       10.02     10.61 o 
   6   9   5       47.64       42.26     14.64 o 
   7   9   5       43.29       55.33     15.92 o 
   8   9   5        0.92        3.14     16.41 o 
   0  10   5      218.80      227.21     11.70 o 
   1  10   5       58.62       64.90      7.40 o 
   2  10   5     1271.81     1177.99     36.46 o 
   3  10   5       26.58       36.07     11.20 o 
   4  10   5      699.97      710.52     25.68 o 
   5  10   5       40.91       46.68     10.12 o 
   6  10   5      637.61      585.60     20.95 o 
   7  10   5       14.53       11.20     16.21 o 
   1  11   5       11.37        5.41      7.75 o 
   2  11   5        9.61      -10.42     11.10 o 
   4  11   5      148.02      151.47     11.21 o 
   5  11   5       10.93       -1.97     14.64 o 
   6  11   5        0.49      -12.78     15.13 o 
   7  11   5        0.02      -12.48     16.21 o 
   0  12   5       26.30       20.64     10.42 o 
   1  12   5        1.02       -7.01      7.01 o 
   2  12   5      160.77      141.45     11.50 o 
   3  12   5       49.36       37.94     10.12 o 
   4  12   5      506.83      512.71     19.38 o 
   5  12   5       36.69       17.30     15.43 o 
   6  12   5        0.11       -3.93     15.62 o 
   1  13   5      145.90      141.10      7.43 o 
   2  13   5        0.11        2.46      9.43 o 
   3  13   5       16.77       34.10     13.86 o 
   4  13   5       66.45       60.25     15.53 o 
   5  13   5       49.37       51.01     15.72 o 
   6  13   5       43.01       60.05     16.90 o 
   0  14   5       75.97       66.34     14.45 o 
   1  14   5      136.32      119.73     11.70 o 
   2  14   5     1597.31     1575.28     28.08 o 
   3  14   5        6.83       11.30     14.45 o 
   4  14   5       38.12       46.88     15.92 o 
   5  14   5       21.75        3.73     16.41 o 
   1  15   5        4.14        9.42     10.18 o 
   2  15   5        9.54      -15.13     15.13 o 
   3  15   5       20.90       43.24     15.33 o 
   4  15   5        7.43        2.36     15.63 o 
   0  16   5     1069.35     1040.76     25.59 o 
   1  16   5       56.77       40.32     10.53 o 
   2  16   5       28.37       43.63     15.33 o 
   3  16   5        1.00      -12.78     16.21 o 
   0   0   6    14500.38    14781.32    147.93 o 
   1   0   6     1356.40     1525.20     39.49 o 
   2   0   6     6690.42     6738.09    102.04 o 
   3   0   6      162.08      155.74      8.85 o 
   4   0   6     5159.64     5276.26     83.68 o 
   5   0   6        7.92       15.82     10.61 o 
   6   0   6      537.09      501.33     18.69 o 
   7   0   6      175.92      189.43     12.09 o 
   8   0   6       72.94       68.80     16.41 o 
   9   0   6      223.06      262.96     18.78 o 
   1   1   6     1439.91     1423.55     25.27 o 
   2   1   6       10.48       12.70      4.90 o 
   3   1   6      217.27      193.54      9.39 o 
   4   1   6       32.13       31.33     14.25 o 
   5   1   6      610.20      644.52     16.41 o 
   6   1   6        4.36       17.49     22.90 o 
   7   1   6      476.44      491.24     15.47 o 
   8   1   6      158.05      135.50     12.09 o 
   9   1   6      245.65      248.95     24.72 o 
   0   2   6       68.62       69.60      6.59 o 
   1   2   6      310.42      357.04     15.35 o 
   2   2   6     1857.81     1762.13     57.08 o 
   3   2   6       54.51       69.29      8.35 o 
   4   2   6     2304.80     2312.36     59.61 o 
   5   2   6       34.81       44.32     11.01 o 
   6   2   6      427.74      379.45     15.05 o 
   7   2   6       47.85       31.35     11.20 o 
   8   2   6        0.25       21.91     14.84 o 
   9   2   6       16.42       17.98     16.61 o 
   1   3   6       29.72       21.61      4.72 o 
   2   3   6      928.35      993.18     46.63 o 
   3   3   6        0.01       25.94      8.45 o 
   4   3   6       53.13       35.68     10.02 o 
   5   3   6       98.69      109.89     11.99 o 
   6   3   6       30.58       38.13     12.28 o 
   7   3   6       29.87       35.28     11.01 o 
   8   3   6       75.59      104.18     16.90 o 
   9   3   6       45.73       83.83     17.20 o 
   0   4   6      902.28      899.93     42.59 o 
   1   4   6      399.55      429.60     13.04 o 
   2   4   6        0.59        9.14      7.67 o 
   3   4   6       60.37       80.89      9.04 o 
   4   4   6     4583.99     4454.63     74.13 o 
   5   4   6       81.94       67.82     11.79 o 
   6   4   6      112.11      117.16     12.48 o 
   7   4   6       10.40        5.40     10.52 o 
   8   4   6        0.71       25.16     16.21 o 
   9   4   6       29.58       43.24     18.18 o 
   1   5   6     3360.32     3231.71     50.83 o 
   2   5   6      990.98     1050.40     45.73 o 
   3   5   6      191.14      195.56     10.42 o 
   4   5   6        1.07      -10.81     10.81 o 
   5   5   6      566.14      543.09     20.86 o 
   6   5   6       27.32        3.83     11.30 o 
   7   5   6      536.77      545.20     19.48 o 
   8   5   6        0.59       29.58     15.92 o 
   9   5   6      159.02      120.60     19.95 o 
   1   6   6      271.65      273.21     15.39 o 
   2   6   6     7722.20     7754.01    101.31 o 
   4   6   6      820.88      801.28     35.64 o 
   5   6   6        4.08        3.44     11.50 o 
   6   6   6     1365.80     1379.08     30.34 o 
   7   6   6        6.79       26.53     14.35 o 
   8   6   6        3.23      -13.46     16.02 o 
   1   7   6     1677.55     1670.88     35.04 o 
   2   7   6       89.68       92.59     10.12 o 
   3   7   6      878.19      782.73     38.11 o 
   4   7   6       11.67      -11.20     11.20 o 
   5   7   6       81.12       63.98     11.99 o 
   6   7   6      306.11      290.84     12.39 o 
   7   7   6       61.93       83.54     15.23 o 
   0   8   6     2075.87     2153.92     53.93 o 
   1   8   6        3.77        0.74      6.29 o 
   2   8   6      155.98      135.56     11.21 o 
   3   8   6       49.22       64.28     11.11 o 
   4   8   6      185.80      184.13     12.88 o 
   5   8   6       30.42       22.90     10.71 o 
   6   8   6        2.69       17.10      9.73 o 
   7   8   6       23.02       15.04     15.53 o 
   8   8   6      148.76      151.76     17.99 o 
   1   9   6      235.17      230.02     18.34 o 
   2   9   6       34.03       19.56     10.81 o 
   3   9   6       48.08       79.31     11.11 o 
   4   9   6      202.66      179.02     12.68 o 
   5   9   6       47.69       68.60     10.52 o 
   6   9   6        0.20       -8.84     14.74 o 
   7   9   6       50.34       24.47     15.72 o 
   0  10   6       34.03       33.61     10.42 o 
   1  10   6       11.36        0.94      7.33 o 
   2  10   6      422.78      417.90     17.11 o 
   3  10   6       46.68       57.89     11.50 o 
   4  10   6      181.49      190.31     11.89 o 
   5  10   6        8.26        1.87     13.86 o 
   6  10   6      119.69      123.55     16.32 o 
   7  10   6       24.16       19.56     16.22 o 
   1  11   6      984.77     1050.56     21.96 o 
   2  11   6       45.33       36.26     11.11 o 
   3  11   6      875.90      853.74     25.20 o 
   4  11   6        1.99        0.49      9.93 o 
   5  11   6       19.38       18.18     14.45 o 
   6  11   6        1.73        5.31     15.13 o 
   7  11   6      116.29      130.43     17.40 o 
   0  12   6      368.76      353.42     13.37 o 
   1  12   6        2.24       -1.17      9.29 o 
   2  12   6      194.13      218.73     11.40 o 
   3  12   6        5.15       -4.13      9.63 o 
   4  12   6      978.50      961.53     23.43 o 
   5  12   6       37.62        4.52     15.72 o 
   6  12   6      136.05      129.15     17.00 o 
   1  13   6      181.74      199.32      7.71 o 
   2  13   6        6.81       18.28     13.36 o 
   3  13   6      138.25      176.43     15.43 o 
   4  13   6       55.92       80.78     15.63 o 
   5  13   6      191.56      181.95     17.69 o 
   6  13   6        7.17      -16.61     16.61 o 
   0  14   6      646.80      601.95     20.86 o 
   1  14   6        2.78       -5.29     12.14 o 
   2  14   6       73.65       42.65     15.82 o 
   3  14   6       34.41       20.54     15.33 o 
   4  14   6       11.67        3.24     15.43 o 
   5  14   6        2.93       29.19     15.92 o 
   1  15   6      124.78      145.04     32.98 o 
   2  15   6        4.61        7.86     14.15 o 
   3  15   6       14.04       37.25     15.04 o 
   4  15   6        0.03      -14.45     15.92 o 
   0  16   6      165.77      172.60     17.79 o 
   1  16   6       11.26       -3.42     10.67 o 
   2  16   6        1.32       -8.16     15.04 o 
   1   1   7      235.98      219.05      7.01 o 
   2   1   7      523.67      515.94     15.31 o 
   3   1   7        3.78       15.49      5.80 o 
   4   1   7       40.07       25.26      6.88 o 
   5   1   7      401.79      371.53     11.88 o 
   6   1   7      556.64      528.04     13.87 o 
   7   1   7      340.88      324.38     13.13 o 
   8   1   7        8.48       14.15     11.01 o 
   9   1   7       21.02       17.86     11.99 o 
   0   2   7      543.36      547.50     21.96 o 
   1   2   7       25.37       28.96      4.68 o 
   2   2   7      588.45      528.33     22.35 o 
   3   2   7      167.08      186.51     10.03 o 
   4   2   7      311.38      318.84     15.05 o 
   5   2   7        2.61       -1.08     11.40 o 
   6   2   7      150.16      136.34     13.17 o 
   7   2   7      184.02      172.03     11.80 o 
   8   2   7       24.26       25.06     15.92 o 
   9   2   7       69.89       65.26     17.69 o 
   1   3   7     3507.38     3411.60    135.39 o 
   2   3   7      989.33      991.25     45.24 o 
   3   3   7       78.70      113.33      9.73 o 
   4   3   7     1745.21     1908.47     50.82 o 
   5   3   7      167.58      162.01     12.98 o 
   6   3   7       10.61        1.18     11.89 o 
   7   3   7      312.38      313.65     12.68 o 
   8   3   7      209.34      203.88     18.09 o 
   9   3   7      658.61      708.12     25.18 o 
   0   4   7     1401.83     1413.10     50.25 o 
   1   4   7      238.12      264.33     10.67 o 
   2   4   7       14.07       29.29      8.45 o 
   3   4   7     1396.85     1386.66     47.34 o 
   4   4   7      327.07      309.00     13.57 o 
   5   4   7       17.34       16.02     11.79 o 
   6   4   7       10.38        6.39     11.40 o 
   7   4   7        0.53       18.57      9.63 o 
   8   4   7      115.25      101.53     17.99 o 
   9   4   7       37.56       42.75     18.28 o 
   1   5   7      130.02      163.45      6.73 o 
   2   5   7      312.87      305.19     13.28 o 
   3   5   7      564.77      586.91     22.93 o 
   4   5   7     1033.10     1024.48     39.01 o 
   5   5   7       28.01       32.92     11.79 o 
   6   5   7      337.14      355.17     13.67 o 
   7   5   7       66.50       97.69     15.43 o 
   8   5   7       25.49        1.28     16.90 o 
   0   6   7     2664.67     2813.24     64.35 o 
   1   6   7       64.45       61.56      5.93 o 
   2   6   7       20.13       29.58      9.53 o 
   3   6   7      172.54      170.86     11.31 o 
   4   6   7       67.69       62.90     11.50 o 
   5   6   7      214.11      231.72     13.08 o 
   6   6   7       28.20       40.00     10.91 o 
   7   6   7       51.51       38.13     15.82 o 
   8   6   7       27.83       55.62     15.92 o 
   1   7   7     1169.63     1121.49     29.48 o 
   2   7   7       21.59       12.28      9.83 o 
   3   7   7      414.21      377.61     16.62 o 
   4   7   7        0.88        2.46     11.30 o 
   5   7   7        1.40       -5.21     11.10 o 
   6   7   7      302.92      270.48     12.39 o 
   7   7   7      400.37      373.56     19.47 o 
   8   7   7       14.23       -1.38     16.51 o 
   0   8   7        5.61       18.77      9.73 o 
   1   8   7       41.14       38.22      8.60 o 
   2   8   7      405.51      445.76     18.20 o 
   3   8   7        9.71       19.56     10.71 o 
   4   8   7      271.53      254.36     13.08 o 
   5   8   7       49.70       53.46     10.52 o 
   6   8   7      132.18      141.15     16.02 o 
   7   8   7       68.59       95.04     16.02 o 
   8   8   7       36.05       70.46     16.90 o 
   1   9   7      938.71      859.13     24.51 o 
   2   9   7      130.58       91.81     11.80 o 
   3   9   7      245.93      238.32     13.27 o 
   4   9   7        3.48        6.58     10.61 o 
   5   9   7      369.20      332.36     12.59 o 
   6   9   7        6.10       -4.52     15.04 o 
   7   9   7       67.62       79.31     16.71 o 
   0  10   7       68.35       54.84     11.01 o 
   1  10   7      145.03      135.95      8.23 o 
   2  10   7        0.53       18.67     11.10 o 
   3  10   7       65.96       63.69     11.20 o 
   4  10   7       75.30       65.16     10.71 o 
   5  10   7       44.39       49.53     14.45 o 
   6  10   7       12.44       12.58     15.23 o 
   7  10   7       14.18       -3.34     16.51 o 
   1  11   7        0.05       12.53     10.27 o 
   2  11   7      258.73      249.04     12.29 o 
   3  11   7       15.07       13.27     10.12 o 
   4  11   7       26.35       39.70     14.05 o 
   5  11   7       10.82        0.59     14.64 o 
   6  11   7        0.35       13.36     15.53 o 
   7  11   7        3.19       -8.75     17.00 o 
   0  12   7      203.45      205.46     11.40 o 
   1  12   7        0.22       -6.70      6.70 o 
   2  12   7       46.47       65.55     10.02 o 
   3  12   7       48.12       41.08     14.05 o 
   4  12   7      238.35      232.30     17.89 o 
   5  12   7       12.34       -6.49     15.92 o 
   6  12   7        7.47       18.18     16.21 o 
   1  13   7      954.26      906.62     15.48 o 
   2  13   7        1.52       19.65     13.86 o 
   3  13   7       76.01       56.51     15.63 o 
   4  13   7       74.60       68.21     16.22 o 
   5  13   7        0.27        8.16     15.62 o 
   0  14   7       34.37       50.32     14.64 o 
   1  14   7      156.49      130.90     11.22 o 
   2  14   7      425.70      411.53     19.47 o 
   3  14   7       12.27        7.47     14.74 o 
   4  14   7        2.91       -7.57     15.23 o 
   5  14   7       54.33       63.88     17.10 o 
   1  15   7       55.39       77.04     10.74 o 
   2  15   7        0.15      -14.64     14.64 o 
   3  15   7      212.23      202.11     18.68 o 
   0  16   7      174.30      168.28     17.40 o 
   1  16   7       92.53       90.64     11.32 o 
   2  16   7        4.39       22.90     15.43 o 
   0   0   8    18381.62    17707.27    164.87 o 
   1   0   8     2272.62     2580.96     90.76 o 
   2   0   8     4565.46     4637.47     84.20 o 
   3   0   8      318.62      345.82     15.64 o 
   4   0   8     4068.63     3693.25     68.17 o 
   5   0   8      351.93      364.27     16.42 o 
   6   0   8      157.81      158.75     12.68 o 
   7   0   8      863.47      918.90     24.01 o 
   8   0   8      288.83      306.74     19.17 o 
   9   0   8       30.59       11.69     17.39 o 
   1   1   8     3737.29     3922.93     38.60 o 
   2   1   8      198.21      206.36      7.52 o 
   3   1   8       62.00       70.34      6.43 o 
   4   1   8      146.28      142.27      7.96 o 
   5   1   8     1024.94     1016.49     26.39 o 
   6   1   8      273.43      273.64      9.56 o 
   7   1   8       58.04       61.45      7.75 o 
   8   1   8       27.39       27.42     16.31 o 
   9   1   8       32.39       57.00     17.10 o 
   0   2   8       72.09      109.79      7.67 o 
   1   2   8     1149.88     1221.69     38.71 o 
   2   2   8     2636.51     2647.29     64.77 o 
   3   2   8       32.54       37.64      9.24 o 
   4   2   8      680.09      665.57     25.00 o 
   5   2   8       97.90       95.73     12.68 o 
   6   2   8      369.80      353.62     14.85 o 
   7   2   8        8.95       12.28     10.22 o 
   8   2   8       29.06       17.30     16.22 o 
   9   2   8       26.14       44.52     17.79 o 
   1   3   8      126.93      130.16      5.94 o 
   2   3   8     1346.70     1370.54     49.42 o 
   3   3   8     1626.22     1686.89     52.60 o 
   4   3   8      105.10      100.16     11.60 o 
   5   3   8      120.27      137.61     12.68 o 
   6   3   8      309.11      320.64     13.77 o 
   8   3   8       53.89       34.59     16.81 o 
   9   3   8       42.08       42.36     18.38 o 
   0   4   8      704.18      652.12     25.21 o 
   1   4   8      353.21      394.18     24.15 o 
   2   4   8     1865.98     1782.61     52.84 o 
   3   4   8      197.52      208.04     11.21 o 
   4   4   8     1786.59     1699.26     46.86 o 
   5   4   8      213.91      182.96     13.57 o 
   6   4   8        9.92       18.48     10.71 o 
   7   4   8       24.64        2.46     15.13 o 
   8   4   8       68.52       96.41     17.10 o 
   1   5   8      126.47      103.59      6.15 o 
   2   5   8      205.46      232.63     10.72 o 
   3   5   8      398.04      435.06     17.71 o 
   4   5   8        4.04       -0.69     11.10 o 
   5   5   8      650.43      670.27     30.50 o 
   6   5   8      253.99      239.40     12.49 o 
   7   5   8       69.16       63.98     16.02 o 
   8   5   8        2.08       12.19     16.21 o 
   0   6   8      419.24      359.77     14.76 o 
   1   6   8        2.38       -5.70      8.84 o 
   2   6   8     5337.84     5305.28     78.83 o 
   3   6   8      190.51      223.37     11.90 o 
   4   6   8      927.25      868.21     34.66 o 
   5   6   8       74.21       76.66     11.79 o 
   6   6   8     1282.91     1301.03     27.28 o 
   7   6   8      167.09      159.93     17.01 o 
   8   6   8       60.12       49.43     16.81 o 
   1   7   8     1350.41     1400.31     31.20 o 
   2   7   8      143.76      130.64     11.50 o 
   3   7   8      781.67      756.37     34.35 o 
   4   7   8       63.40       78.13     11.79 o 
   5   7   8       14.36        8.65     10.61 o 
   6   7   8      293.82      282.37     17.30 o 
   7   7   8       92.57       75.09     17.00 o 
   8   7   8       17.91        8.55     16.90 o 
   0   8   8     1338.37     1304.13     42.48 o 
   1   8   8      328.02      334.49     10.53 o 
   2   8   8        4.71      -11.01     11.01 o 
   3   8   8       49.82       45.41     11.50 o 
   4   8   8      177.03      194.84     12.58 o 
   5   8   8        3.69       -6.88     10.12 o 
   6   8   8      122.69       80.99     16.22 o 
   7   8   8        2.36      -10.22     16.12 o 
   8   8   8       95.14       93.96     17.99 o 
   1   9   8        1.88       11.61      7.46 o 
   2   9   8        0.36       -6.29     11.10 o 
   3   9   8      183.95      191.99     12.58 o 
   4   9   8       69.70       62.31     10.61 o 
   5   9   8       43.14       46.98     10.02 o 
   6   9   8        4.59       -2.95     14.84 o 
   7   9   8        6.95        9.43     15.23 o 
   1  10   8       73.48       64.23      7.96 o 
   2  10   8     1103.69     1053.98     31.81 o 
   3  10   8      536.94      506.29     23.12 o 
   4  10   8      120.11      133.77     10.81 o 
   5  10   8       83.03       86.59     15.33 o 
   6  10   8      299.37      316.67     18.97 o 
   7  10   8       16.82        4.13     16.61 o 
   1  11   8       50.91       36.72      7.37 o 
   2  11   8      134.40      135.55     11.01 o 
   3  11   8      151.09      168.09     11.30 o 
   4  11   8        9.22       -0.29     14.54 o 
   5  11   8       14.19       -4.72     15.04 o 
   6  11   8        0.16       -5.21     15.82 o 
   0  12   8     1495.57     1523.22     28.38 o 
   1  12   8      195.65      191.57      7.68 o 
   2  12   8       49.25       44.42      9.63 o 
   3  12   8      194.42      168.10     16.61 o 
   4  12   8     1077.66     1136.75     25.30 o 
   5  12   8       36.07       40.00     15.63 o 
   6  12   8      213.30      229.33     19.27 o 
   1  13   8       64.59       79.12      9.97 o 
   2  13   8        0.00       11.01     13.76 o 
   3  13   8      151.08      140.36     16.91 o 
   4  13   8        1.35        4.72     14.84 o 
   5  13   8       52.10       26.53     16.71 o 
   0  14   8      223.75      229.34     16.91 o 
   1  14   8       49.23       60.31     10.11 o 
   2  14   8       53.04       55.63     14.94 o 
   3  14   8        5.81       31.45     14.84 o 
   4  14   8        0.25       -2.36     15.92 o 
   1  15   8       14.02       14.12     16.66 o 
   2  15   8       50.13       32.82     16.02 o 
   3  15   8        2.72       13.36     15.53 o 
   0  16   8      357.49      386.69     19.66 o 
   1  16   8      102.94      106.12     11.95 o 
   1   1   9       72.58       51.89      3.99 o 
   2   1   9       36.58       41.92      5.98 o 
   3   1   9     3425.09     3436.51     47.24 o 
   4   1   9      659.05      633.97     16.43 o 
   5   1   9       24.54       24.96     11.94 o 
   6   1   9     1336.07     1330.12     39.01 o 
   7   1   9     1108.52     1115.05     17.37 o 
   8   1   9       25.94       15.66     26.04 o 
   9   1   9        8.68       21.85     12.23 o 
   0   2   9     1970.90     2187.53     58.22 o 
   1   2   9     1963.65     2142.12     41.33 o 
   2   2   9      576.25      578.05     22.24 o 
   3   2   9       40.46       21.33      9.83 o 
   4   2   9       29.76       23.00     10.91 o 
   5   2   9       96.41      118.14     12.68 o 
   6   2   9       51.18       63.98     11.50 o 
   7   2   9        8.52      -15.23     15.23 o 
   8   2   9       66.52       83.54     16.51 o 
   1   3   9     3771.75     3663.68     51.05 o 
   2   3   9       75.74       92.10      9.53 o 
   3   3   9     3323.16     3053.47     63.40 o 
   4   3   9      488.96      486.17     18.00 o 
   5   3   9     2047.68     2072.93     43.51 o 
   6   3   9       20.21        2.06     10.81 o 
   7   3   9      900.55      880.42     23.32 o 
   8   3   9       39.46       47.47     17.20 o 
   0   4   9     1001.22     1048.87     43.56 o 
   1   4   9      179.47      188.21      6.78 o 
   2   4   9      174.08      191.12     10.62 o 
   3   4   9      167.15      193.57     11.40 o 
   4   4   9      525.23      502.23     18.89 o 
   5   4   9        1.14       19.75     11.60 o 
   6   4   9      155.09      131.13     11.70 o 
   8   4   9        0.00       10.42     16.21 o 
   1   5   9     2076.76     2113.80     38.52 o 
   2   5   9       22.02        7.17      9.73 o 
   3   5   9      381.25      378.47     14.85 o 
   4   5   9        1.14       -2.06     11.40 o 
   5   5   9      361.45      347.92     14.06 o 
   6   5   9       41.39       48.84     10.81 o 
   7   5   9       32.28       33.41     15.92 o 
   8   5   9        9.08       -1.28     16.80 o 
   0   6   9      211.45      216.90     10.91 o 
   1   6   9      454.24      437.36     12.71 o 
   2   6   9       68.60       76.27     10.71 o 
   3   6   9       13.46       23.88     11.01 o 
   4   6   9        8.52        5.99     11.30 o 
   5   6   9       92.20       83.35     11.50 o 
   6   6   9       82.56       88.36     15.33 o 
   7   6   9        0.00        2.36     15.62 o 
   8   6   9        2.50      -16.80     16.80 o 
   1   7   9      409.83      390.59     13.48 o 
   2   7   9      121.46       88.56     11.60 o 
   3   7   9      693.51      674.01     31.59 o 
   4   7   9        1.89       22.90     11.10 o 
   5   7   9      112.47      131.31     11.21 o 
   6   7   9      187.82      176.74     16.61 o 
   7   7   9      472.59      464.66     20.65 o 
   8   7   9       25.95       62.70     16.90 o 
   0   8   9     2810.04     2839.73     53.88 o 
   1   8   9      318.51      321.46     16.57 o 
   2   8   9        5.12       11.60     11.20 o 
   3   8   9       87.24       84.23     12.09 o 
   4   8   9       75.64       77.05     11.40 o 
   6   8   9        7.19        3.44     15.13 o 
   7   8   9        9.12       19.85     15.92 o 
   1   9   9     2647.05     2601.75     32.76 o 
   2   9   9      205.22      208.42     12.58 o 
   3   9   9      615.54      642.04     25.09 o 
   4   9   9       64.99       44.52     10.61 o 
   5   9   9     1225.06     1181.72     24.62 o 
   6   9   9        0.72       21.62     15.53 o 
   7   9   9       28.27       48.25     16.51 o 
   0  10   9      405.85      375.58     13.87 o 
   1  10   9      305.80      317.82      9.21 o 
   2  10   9     1014.28     1083.58     28.75 o 
   3  10   9      301.25      300.77     12.29 o 
   4  10   9        6.54       17.59     13.95 o 
   5  10   9        7.43        7.47     14.94 o 
   6  10   9       97.71      104.97     16.81 o 
   7  10   9        0.25      -16.90     16.90 o 
   1  11   9      169.85      159.90      7.71 o 
   2  11   9      412.65      421.98     19.08 o 
   3  11   9      237.11      221.79     16.32 o 
   4  11   9        0.29       -2.56     14.64 o 
   6  11   9        0.05       -4.72     15.53 o 
   0  12   9       62.04       58.58      9.73 o 
   1  12   9        0.69        7.89      6.15 o 
   2  12   9       41.13       36.26     14.25 o 
   3  12   9      245.87      234.86     17.11 o 
   4  12   9       47.35       30.66     16.02 o 
   5  12   9        0.30       16.21     15.43 o 
   1  13   9      359.15      352.41     12.48 o 
   2  13   9        5.75      -14.64     14.64 o 
   3  13   9      139.92      165.03     16.71 o 
   4  13   9        6.90       22.50     15.13 o 
   5  13   9       79.55       99.17     16.90 o 
   0  14   9        6.69       -2.46     14.45 o 
   1  14   9        5.08        0.44      9.90 o 
   2  14   9       37.46       44.22     15.13 o 
   3  14   9       67.49       58.67     16.31 o 
   4  14   9       26.92       47.96     15.63 o 
   1  15   9      264.85      312.67     13.26 o 
   2  15   9        4.80       20.64     15.63 o 
   3  15   9      170.56      186.37     18.28 o 
   0   0  10     5167.51     5456.65     86.44 o 
   1   0  10     3273.85     3482.25     48.34 o 
   2   0  10      430.05      380.83     16.82 o 
   3   0  10      436.10      481.24     20.76 o 
   4   0  10     2646.91     2599.68     52.88 o 
   5   0  10        6.99       17.59     11.79 o 
   6   0  10       15.21       11.69     11.01 o 
   7   0  10      397.63      408.68     18.98 o 
   8   0  10      167.63      185.88     18.38 o 
   1   1  10       69.68       46.10      4.15 o 
   2   1  10       58.97       81.21      6.67 o 
   3   1  10      767.74      769.60     26.24 o 
   4   1  10       66.91       62.60     14.25 o 
   5   1  10      975.59      946.66     23.16 o 
   6   1  10      287.85      280.09      9.21 o 
   7   1  10       72.68       79.77     21.08 o 
   8   1  10       35.96       42.75     11.54 o 
   0   2  10      134.89      121.02      8.95 o 
   1   2  10     1036.39     1168.51     30.90 o 
   2   2  10      754.30      724.26     25.70 o 
   3   2  10        2.27       14.74     10.22 o 
   4   2  10       11.96        5.50     11.20 o 
   5   2  10      200.21      192.59     13.27 o 
   6   2  10      131.01      130.04     11.89 o 
   7   2  10       50.01       64.86     15.13 o 
   8   2  10       47.93       49.73     16.61 o 
   1   3  10       99.69      121.02      6.53 o 
   2   3  10       57.09       62.31      9.73 o 
   3   3  10        3.30        0.49     10.61 o 
   4   3  10       45.25       32.43     11.70 o 
   5   3  10      201.76      192.29     13.17 o 
   6   3  10       74.57       70.76     11.20 o 
   7   3  10        6.12        9.14     15.63 o 
   8   3  10        0.09        4.62     16.61 o 
   0   4  10     1320.48     1370.84     45.75 o 
   1   4  10       31.13       31.43      6.32 o 
   2   4  10      965.90      948.22     38.81 o 
   3   4  10       59.98       74.30     11.30 o 
   4   4  10      306.96      310.43     14.85 o 
   5   4  10       76.08       87.28     11.70 o 
   6   4  10       34.16       15.92     10.61 o 
   7   4  10        2.53       15.72     15.62 o 
   8   4  10       93.51      113.42     17.89 o 
   1   5  10      320.66      284.10      9.48 o 
   2   5  10       59.37       56.02     10.71 o 
   3   5  10      466.51      442.36     17.71 o 
   4   5  10        0.58        8.06     11.30 o 
   5   5  10      276.34      294.07     12.98 o 
   6   5  10      219.98      199.07     17.01 o 
   7   5  10       51.71       43.34     16.22 o 
   8   5  10       18.88       11.99     17.00 o 
   0   6  10     1093.44     1036.79     37.93 o 
   1   6  10        0.05        8.08      6.87 o 
   2   6  10      674.60      652.19     22.73 o 
   3   6  10        7.22        3.24     11.20 o 
   4   6  10      312.30      312.98     13.57 o 
   5   6  10      130.86      122.67     11.30 o 
   6   6  10      531.72      513.71     20.16 o 
   8   6  10       50.51       64.96     18.08 o 
   1   7  10        4.57       -2.69      7.21 o 
   2   7  10      283.33      313.96     13.67 o 
   3   7  10      475.87      462.20     17.71 o 
   4   7  10        1.42      -10.71     10.71 o 
   5   7  10      304.21      313.06     12.19 o 
   6   7  10        1.07      -15.13     15.13 o 
   7   7  10       65.05       77.35     16.31 o 
   0   8  10      261.48      279.24     12.88 o 
   1   8  10      296.10      269.92     13.96 o 
   2   8  10       59.40       49.34     11.60 o 
   3   8  10       46.58       25.75     11.40 o 
   4   8  10        3.59       -6.49     10.22 o 
   5   8  10       20.02       38.13     14.64 o 
   6   8  10      127.97      104.19     16.91 o 
   7   8  10        2.68        2.36     16.12 o 
   1   9  10       69.81       84.47      7.98 o 
   2   9  10       42.02       45.31     11.01 o 
   3   9  10       93.13      104.48     11.11 o 
   4   9  10        0.00       -9.73      9.73 o 
   5   9  10      221.61      221.48     17.50 o 
   6   9  10       19.87       16.51     15.63 o 
   7   9  10       16.36       30.07     17.10 o 
   0  10  10       10.57       12.28     10.02 o 
   1  10  10       66.87       45.71      7.43 o 
   2  10  10      735.65      753.14     24.01 o 
   3  10  10      201.31      199.07     11.40 o 
   4  10  10       62.01       99.36     15.53 o 
   5  10  10      177.97      169.86     17.20 o 
   6  10  10      219.13      223.54     18.78 o 
   1  11  10       85.59      103.78      7.09 o 
   2  11  10      108.60      117.45     10.32 o 
   3  11  10      252.63      254.13     17.11 o 
   4  11  10       14.06       10.22     14.94 o 
   5  11  10       35.65       46.68     16.12 o 
   6  11  10       31.09       13.17     17.39 o 
   0  12  10      409.74      394.04     17.70 o 
   1  12  10        4.82       -8.00     12.53 o 
   2  12  10       92.06      101.92     15.63 o 
   3  12  10      208.62      187.86     17.10 o 
   4  12  10      172.81      199.93     17.10 o 
   5  12  10        2.10       16.71     15.53 o 
   1  13  10       65.07       80.99     15.09 o 
   2  13  10        1.42      -14.84     14.84 o 
   3  13  10        4.43       -2.56     15.33 o 
   4  13  10        7.44       26.24     15.23 o 
   0  14  10       31.71       48.45     14.05 o 
   1  14  10        0.66        1.10     16.31 o 
   2  14  10        0.40       -1.57     15.23 o 
   3  14  10        0.53       -3.05     15.43 o 
   1  15  10        3.66        3.16     10.66 o 
   2  15  10       63.47       44.23     16.61 o 
   1   1  11      262.39      246.57      5.56 o 
   2   1  11       66.02       60.65      7.09 o 
   3   1  11      284.77      309.87      9.36 o 
   4   1  11      172.68      186.39      9.14 o 
   5   1  11       81.42       89.06     15.58 o 
   6   1  11      210.39      218.25      8.62 o 
   7   1  11      425.48      409.29     18.39 o 
   8   1  11       56.18       55.12     12.20 o 
   0   2  11     6712.47     6774.58     89.73 o 
   1   2  11        0.07       10.05      6.22 o 
   2   2  11     2196.14     2158.61     53.24 o 
   3   2  11        1.73       17.89     11.10 o 
   4   2  11       66.74       61.33     11.89 o 
   5   2  11      526.56      517.31     17.90 o 
   6   2  11      583.66      576.34     20.85 o 
   7   2  11        7.93       19.16     15.72 o 
   8   2  11       52.96       49.83     17.40 o 
   1   3  11      409.93      435.65     14.51 o 
   2   3  11       56.85       59.07     10.71 o 
   3   3  11      637.16      605.78     21.94 o 
   4   3  11        9.86       -0.20     11.79 o 
   5   3  11      692.58      704.11     26.47 o 
   6   3  11        6.92        8.84      9.93 o 
   7   3  11      109.41      149.49     16.91 o 
   8   3  11        2.12        2.06     17.10 o 
   0   4  11     1615.19     1660.39     46.56 o 
   1   4  11        4.26       12.88      6.66 o 
   2   4  11      595.63      557.15     21.75 o 
   3   4  11      262.43      266.36     13.47 o 
   4   4  11      739.20      675.01     30.21 o 
   5   4  11        1.58        6.19     10.81 o 
   6   4  11       50.94       52.58     15.33 o 
   7   4  11       13.89       38.52     15.53 o 
   8   4  11      196.93      206.03     19.95 o 
   1   5  11      561.25      578.58     14.81 o 
   2   5  11       11.81      -10.91     10.91 o 
   3   5  11      117.54      124.54     12.38 o 
   4   5  11       29.68       32.73     11.50 o 
   5   5  11        1.72        4.82     10.51 o 
   6   5  11        5.66       16.61     14.84 o 
   7   5  11        0.38       36.07     16.02 o 
   8   5  11        0.38       24.08     17.49 o 
   0   6  11       72.80       56.91     10.61 o 
   1   6  11       83.72       86.41      7.67 o 
   2   6  11      167.81      177.05     12.48 o 
   3   6  11       95.65      129.25     12.09 o 
   5   6  11       42.80       44.52     10.52 o 
   6   6  11       73.21       96.71     16.22 o 
   7   6  11       29.59       28.11     16.22 o 
   1   7  11       96.72       86.11      7.88 o 
   2   7  11       17.90       23.98     11.30 o 
   3   7  11      282.07      258.29     13.27 o 
   4   7  11       48.47       36.26     10.61 o 
   5   7  11        7.09      -14.64     14.64 o 
   6   7  11       17.41       14.54     15.33 o 
   7   7  11      131.32      132.40     17.89 o 
   0   8  11     4325.18     4265.18     56.09 o 
   1   8  11      632.92      661.20     19.76 o 
   2   8  11      123.99      125.03     11.70 o 
   3   8  11       10.53       34.00     10.42 o 
   4   8  11      428.89      435.95     19.28 o 
   5   8  11        1.56        2.85     14.35 o 
   6   8  11        0.27      -15.82     15.82 o 
   7   8  11       88.32       77.74     17.49 o 
   1   9  11     1302.42     1290.72     21.84 o 
   2   9  11       26.03       51.89     10.12 o 
   3   9  11      100.55       87.87     10.62 o 
   4   9  11      152.26      158.94     15.73 o 
   5   9  11      161.21      143.61     17.10 o 
   6   9  11        7.35        5.50     16.21 o 
   0  10  11        0.77        1.08      9.24 o 
   1  10  11      211.54      221.64      8.10 o 
   2  10  11      625.20      646.72     20.86 o 
   3  10  11       44.47       25.65     14.74 o 
   4  10  11       83.91       86.88     15.92 o 
   5  10  11        5.30        8.45     15.72 o 
   6  10  11      208.41      186.97     19.37 o 
   1  11  11        8.02       11.09      9.10 o 
   2  11  11       82.19       81.58     14.55 o 
   3  11  11      151.42      141.15     16.71 o 
   4  11  11        0.24      -15.23     15.23 o 
   5  11  11       27.01       31.74     16.12 o 
   0  12  11      228.21      262.58     16.32 o 
   2  12  11       11.50       26.73     14.35 o 
   3  12  11       15.84       15.53     15.33 o 
   4  12  11        2.86        9.04     15.43 o 
   5  12  11        9.40        6.19     16.51 o 
   1  13  11       82.20       78.42     10.74 o 
   2  13  11        8.52        6.58     14.45 o 
   3  13  11       99.07       95.93     16.81 o 
   4  13  11       14.78       26.44     15.92 o 
   0  14  11      151.04      163.26     16.71 o 
   1  14  11        8.74        9.38     10.11 o 
   2  14  11      247.53      275.94     18.48 o 
   3  14  11       21.63       11.20     16.31 o 
   0   0  12      333.05      364.97     16.33 o 
   1   0  12     2732.99     2893.91     40.80 o 
   2   0  12      305.81      309.96     13.77 o 
   3   0  12      267.37      248.86     12.88 o 
   4   0  12      878.24      801.19     31.50 o 
   5   0  12       49.16       70.07     11.20 o 
   6   0  12      108.84      100.84     15.23 o 
   7   0  12        5.84       -3.05     15.53 o 
   8   0  12       58.73       42.65     18.18 o 
   1   1  12      308.83      299.46      6.72 o 
   2   1  12      152.69      162.66      8.17 o 
   3   1  12      542.88      548.09     14.50 o 
   4   1  12      235.91      234.57     21.53 o 
   5   1  12     1562.27     1557.41     22.37 o 
   6   1  12       36.76       49.40     12.63 o 
   7   1  12       71.23       72.96     18.97 o 
   8   1  12       12.48       -7.05     11.99 o 
   0   2  12      129.88      148.04     10.81 o 
   1   2  12      301.33      316.90     10.42 o 
   2   2  12      410.79      418.22     18.00 o 
   3   2  12      125.31      133.09     12.39 o 
   4   2  12       89.16       62.81     12.48 o 
   5   2  12       93.32       84.72     11.70 o 
   6   2  12        1.08      -14.84     14.84 o 
   7   2  12        7.92       20.93     15.72 o 
   8   2  12       38.12       53.95     17.30 o 
   1   3  12        0.28       -4.50     17.44 o 
   2   3  12        0.06       16.21     10.61 o 
   3   3  12       36.73       37.15     11.60 o 
   4   3  12       15.89       16.31     11.69 o 
   5   3  12      318.38      327.91     12.98 o 
   6   3  12        2.04       -4.42     14.64 o 
   7   3  12        9.61       11.20     15.82 o 
   8   3  12       11.68       -8.16     17.59 o 
   0   4  12        5.89       -8.35     10.52 o 
   1   4  12      150.37      155.55      7.99 o 
   2   4  12      160.63      176.36     12.19 o 
   3   4  12       91.96      117.26     12.29 o 
   4   4  12        8.02        6.58     11.40 o 
   5   4  12       39.69       26.04     10.71 o 
   6   4  12        6.98       22.01     14.74 o 
   7   4  12       17.44       11.99     16.12 o 
   1   5  12      375.68      381.40     19.42 o 
   2   5  12      308.59      311.71     13.27 o 
   3   5  12      920.95      957.28     30.71 o 
   4   5  12      294.31      266.85     12.68 o 
   5   5  12     1107.89     1057.90     24.12 o 
   6   5  12        1.86      -15.23     15.23 o 
   7   5  12       90.49       78.04     17.30 o 
   0   6  12        2.35       10.02     10.61 o 
   1   6  12      233.27      229.93      8.72 o 
   2   6  12       54.16       53.37     11.79 o 
   3   6  12      100.13      119.13     11.60 o 
   4   6  12      333.36      295.18     12.88 o 
   5   6  12        1.29       14.54     14.25 o 
   6   6  12       11.20      -12.58     15.23 o 
   7   6  12       14.39      -16.61     16.61 o 
   1   7  12      457.00      483.55     12.20 o 
   2   7  12       77.82       62.80     11.79 o 
   3   7  12      776.66      740.62     25.29 o 
   4   7  12        1.27        0.10      9.93 o 
   5   7  12      118.13       96.52     16.02 o 
   6   7  12       45.55       23.59     15.92 o 
   7   7  12       82.65       93.66     17.59 o 
   0   8  12      373.98      390.41     14.75 o 
   1   8  12      815.07      784.39     18.98 o 
   2   8  12       52.13       41.87     10.42 o 
   3   8  12       62.97       52.29     10.52 o 
   4   8  12       18.76       18.97     14.54 o 
   5   8  12       29.07       -5.31     15.63 o 
   1   9  12        0.54       -6.91      6.91 o 
   2   9  12       85.59       75.88     10.42 o 
   3   9  12       20.75       49.92     13.95 o 
   5   9  12      271.66      277.73     18.48 o 
   6   9  12        0.49        0.69     16.02 o 
   0  10  12      326.22      333.03     11.70 o 
   1  10  12       32.89       27.22      9.34 o 
   2  10  12       10.92       30.46     14.15 o 
   3  10  12       22.52       26.93     14.45 o 
   4  10  12       77.98       91.11     16.31 o 
   5  10  12       63.22       37.94     16.41 o 
   6  10  12       54.82       32.33     17.59 o 
   1  11  12      293.64      301.39     11.64 o 
   2  11  12       46.27       39.02     14.55 o 
   3  11  12      826.67      765.23     23.32 o 
   4  11  12       15.65       36.66     14.94 o 
   5  11  12       61.52       51.99     17.49 o 
   0  12  12        7.33       12.38     14.05 o 
   1  12  12       36.29       34.43     10.03 o 
   2  12  12        0.72       -0.59     14.15 o 
   3  12  12       16.36       -2.85     15.72 o 
   4  12  12        0.02       10.42     15.72 o 
   1  13  12      201.74      206.23     17.06 o 
   2  13  12        0.01       -2.26     14.74 o 
   3  13  12       58.00       86.48     16.31 o 
   0  14  12       11.82        7.08     15.23 o 
   1  14  12       13.33        8.92     20.24 o 
   2  14  12        3.20       -0.39     16.12 o 
   1   1  13      445.05      433.69      9.19 o 
   2   1  13       11.40       -6.92      8.75 o 
   3   1  13      152.35      153.76     16.12 o 
   4   1  13      252.19      257.79      9.25 o 
   5   1  13       34.33       32.15      7.47 o 
   6   1  13        0.26        3.00     10.70 o 
   7   1  13       15.76       -7.80     11.43 o 
   0   2  13     1050.59     1071.12     36.64 o 
   1   2  13     1419.13     1415.32     28.64 o 
   2   2  13     2954.62     2860.19     50.82 o 
   3   2  13      137.70      136.73     12.78 o 
   4   2  13       85.30      104.08     11.70 o 
   5   2  13      326.09      330.77     12.49 o 
   6   2  13      510.91      523.32     20.26 o 
   7   2  13        0.44       12.87     16.12 o 
   1   3  13      195.40      188.11      8.27 o 
   2   3  13      591.23      623.88     30.40 o 
   3   3  13       27.57       25.94     11.89 o 
   4   3  13      136.18       97.90     12.09 o 
   5   3  13      159.14      146.86     11.30 o 
   6   3  13        0.59      -14.25     15.23 o 
   7   3  13       18.66       27.91     16.31 o 
   0   4  13     2856.96     2858.76     51.01 o 
   1   4  13        5.01       13.64      7.39 o 
   2   4  13      280.64      298.71     13.08 o 
   3   4  13      445.13      426.46     16.13 o 
   4   4  13      465.12      451.24     21.64 o 
   5   4  13        8.44        7.76     14.54 o 
   6   4  13      254.62      281.75     17.99 o 
   7   4  13        1.36        7.27     16.21 o 
   1   5  13       81.78       88.22      8.89 o 
   2   5  13        2.48       19.36     11.10 o 
   3   5  13      239.57      220.22     12.98 o 
   4   5  13       65.84       80.79     10.81 o 
   5   5  13       85.89       71.75     15.73 o 
   6   5  13        8.48       14.05     15.72 o 
   7   5  13        7.49        0.98     16.71 o 
   0   6  13      294.15      311.50     13.77 o 
   1   6  13      899.28      920.61     26.33 o 
   2   6  13      191.80      157.98     12.29 o 
   3   6  13        0.75       -8.16     10.51 o 
   4   6  13      171.99      152.85     10.91 o 
   5   6  13        8.81       -5.40     15.33 o 
   6   6  13       10.81       23.59     15.82 o 
   7   6  13       33.74        7.27     17.20 o 
   1   7  13        8.52       -4.00      7.50 o 
   2   7  13      342.08      374.15     13.57 o 
   3   7  13       44.03       55.43     10.61 o 
   4   7  13       16.27       17.49     14.45 o 
   5   7  13        5.39       28.89     14.64 o 
   6   7  13        0.04        9.73     15.82 o 
   0   8  13     1585.80     1560.43     30.85 o 
   1   8  13      251.27      240.83      8.54 o 
   2   8  13       62.29       80.10     10.12 o 
   3   8  13       65.66       71.35     14.74 o 
   4   8  13      682.23      705.07     21.54 o 
   5   8  13        7.84       23.09     15.63 o 
   6   8  13      150.97      169.45     18.48 o 
   1   9  13      166.08      140.76      7.40 o 
   2   9  13        0.20       -0.49     13.56 o 
   3   9  13        8.76       20.05     14.05 o 
   4   9  13        0.71        3.54     14.64 o 
   5   9  13       73.70       79.51     16.51 o 
   6   9  13        6.58        5.60     17.20 o 
   0  10  13        2.76       19.16     13.07 o 
   1  10  13        6.13       -4.06      9.41 o 
   2  10  13      297.47      316.58     17.60 o 
   3  10  13       28.85        7.96     15.13 o 
   4  10  13      139.48      166.01     16.71 o 
   5  10  13        1.55       24.37     15.62 o 
   1  11  13        1.75        2.50      9.89 o 
   2  11  13       18.21       26.93     14.64 o 
   3  11  13      141.28      147.63     17.30 o 
   4  11  13        4.88      -15.92     15.92 o 
   0  12  13       85.69      123.25     15.33 o 
   1  12  13       20.00       20.79     19.75 o 
   2  12  13        0.98        9.83     14.74 o 
   3  12  13       16.83        6.29     16.02 o 
   4  12  13        5.61       -2.75     16.71 o 
   1  13  13        4.59      -10.46     10.46 o 
   2  13  13        8.10        6.09     15.43 o 
   0   0  14     1446.75     1456.56     39.13 o 
   1   0  14      220.55      228.60      8.62 o 
   2   0  14      693.47      672.00     29.82 o 
   3   0  14      406.60      389.94     15.34 o 
   4   0  14      214.44      242.82     12.19 o 
   5   0  14        0.09       18.38     14.35 o 
   6   0  14       49.13       81.57     15.33 o 
   7   0  14       15.25       19.36     16.41 o 
   1   1  14     1127.87     1081.42     17.26 o 
   2   1  14       12.86        6.94      7.99 o 
   3   1  14     1284.89     1272.29     23.30 o 
   4   1  14       76.59       65.37      7.57 o 
   5   1  14      481.49      502.69     13.70 o 
   6   1  14        4.16       12.63     10.84 o 
   7   1  14      174.91      181.21     13.31 o 
   0   2  14      196.17      214.41     12.49 o 
   1   2  14       16.59        6.88     11.30 o 
   2   2  14       56.23       80.20     11.40 o 
   3   2  14      376.37      335.93     13.67 o 
   4   2  14      277.94      278.83     12.58 o 
   5   2  14       19.63       38.23     14.54 o 
   6   2  14       24.88        8.16     16.12 o 
   7   2  14       11.47       -1.38     17.00 o 
   1   3  14       35.78       49.31      7.74 o 
   2   3  14      152.17      157.77     12.29 o 
   3   3  14        0.20      -11.10     11.10 o 
   4   3  14       76.11       76.86     10.81 o 
   5   3  14        0.57      -14.45     14.45 o 
   6   3  14       21.08        7.67     15.63 o 
   7   3  14        2.05       36.56     15.82 o 
   0   4  14      546.77      557.20     27.54 o 
   1   4  14      136.72      133.03      8.60 o 
   2   4  14       30.08       11.79     11.11 o 
   3   4  14     1936.17     1816.74     34.12 o 
   4   4  14      497.70      445.94     19.57 o 
   5   4  14      197.64      234.65     17.01 o 
   6   4  14        1.81      -16.31     16.31 o 
   7   4  14        1.08      -17.30     17.30 o 
   1   5  14      481.80      438.80     13.52 o 
   2   5  14       83.78       95.43     11.30 o 
   3   5  14     1279.18     1276.16     28.27 o 
   4   5  14        0.04       -2.95     14.45 o 
   5   5  14      480.12      484.94     20.16 o 
   6   5  14        0.09      -16.21     16.21 o 
   7   5  14      182.92      257.14     19.27 o 
   0   6  14        3.75        4.82     10.22 o 
   1   6  14      871.40      850.78     18.30 o 
   2   6  14     1478.28     1407.78     30.45 o 
   3   6  14       99.24      111.75     10.81 o 
   4   6  14        0.05       -4.13     14.25 o 
   5   6  14      104.34       99.56     16.61 o 
   6   6  14      186.33      184.31     18.48 o 
   1   7  14     1973.56     1930.52     22.59 o 
   2   7  14       11.80       10.02     10.02 o 
   3   7  14      297.59      303.61     17.40 o 
   4   7  14        6.89        4.82     14.64 o 
   5   7  14      169.96      190.10     17.50 o 
   6   7  14        8.64        0.98     16.51 o 
   0   8  14      656.42      664.56     20.76 o 
   1   8  14      106.08      110.20      7.26 o 
   2   8  14        5.98       16.41     12.97 o 
   3   8  14       17.50       28.89     13.95 o 
   4   8  14       55.26       85.90     15.53 o 
   5   8  14        0.57        0.98     15.72 o 
   6   8  14        6.60       -2.06     17.10 o 
   1   9  14        0.54        0.92      9.17 o 
   2   9  14        9.93        2.85     14.15 o 
   3   9  14        6.56       -0.88     14.84 o 
   4   9  14        3.54       13.66     15.23 o 
   5   9  14        2.60      -16.51     16.51 o 
   0  10  14      174.17      179.79     15.83 o 
   1  10  14       19.30       14.03      9.62 o 
   2  10  14       64.75       72.04     15.43 o 
   3  10  14        0.49        9.93     14.74 o 
   4  10  14        0.01        5.21     15.62 o 
   5  10  14       14.47       -0.39     16.61 o 
   1  11  14      463.80      473.22     13.83 o 
   2  11  14        1.71       -7.57     14.94 o 
   3  11  14      416.90      448.78     20.16 o 
   4  11  14        5.07      -10.32     16.31 o 
   0  12  14      151.53      151.86     16.71 o 
   1  12  14       51.62       38.75     10.66 o 
   2  12  14       48.00       57.89     16.51 o 
   3  12  14        1.07      -16.12     16.12 o 
   1  13  14      305.09      292.77     13.97 o 
   1   1  15      297.39      295.61      6.55 o 
   2   1  15      173.87      159.43      9.54 o 
   3   1  15       91.52      101.48     13.66 o 
   4   1  15        0.82       -6.81      6.81 o 
   5   1  15       67.90       61.36     11.08 o 
   6   1  15       58.07       52.25     11.50 o 
   7   1  15       38.62       61.59     12.58 o 
   0   2  15      104.23      103.70     11.30 o 
   1   2  15      101.75      107.44     21.13 o 
   2   2  15      174.80      196.11     11.80 o 
   3   2  15       71.82       79.90     10.91 o 
   4   2  15       20.41        5.99     14.25 o 
   5   2  15        2.66       20.24     14.54 o 
   6   2  15       32.80       32.53     15.92 o 
   7   2  15       24.66       36.66     17.49 o 
   1   3  15      854.03      825.30     19.31 o 
   2   3  15      714.82      640.37     24.21 o 
   3   3  15      639.92      644.09     21.94 o 
   4   3  15      198.59      197.49     16.51 o 
   5   3  15      111.46      126.59     16.41 o 
   6   3  15       18.35       25.75     16.12 o 
   0   4  15       75.61       81.77     10.81 o 
   1   4  15       54.45       38.66      7.43 o 
   2   4  15       15.15       16.21     10.12 o 
   3   4  15        1.39      -10.71     10.71 o 
   4   4  15        0.10       -7.37     14.74 o 
   5   4  15        0.42        8.06     15.04 o 
   6   4  15       15.39       -8.55     16.12 o 
   1   5  15      100.11      101.75     11.45 o 
   2   5  15       73.31       48.55     10.61 o 
   3   5  15      119.72      121.29     15.82 o 
   4   5  15        0.98       -7.27     14.84 o 
   6   5  15        8.24      -16.71     16.71 o 
   0   6  15      348.62      333.93     13.18 o 
   1   6  15        6.89        3.56      6.98 o 
   2   6  15      220.12      203.59     11.80 o 
   3   6  15        1.83       10.42     14.25 o 
   4   6  15       43.87       11.60     15.13 o 
   5   6  15        1.01      -12.68     15.82 o 
   6   6  15       19.25        0.69     17.20 o 
   1   7  15      120.30      118.59      7.22 o 
   2   7  15      213.43      206.64     16.22 o 
   3   7  15      262.86      296.70     17.30 o 
   4   7  15       29.37       18.08     15.23 o 
   5   7  15        2.84       -5.90     15.82 o 
   0   8  15       12.87        8.94     13.56 o 
   1   8  15        6.99       -2.92      9.83 o 
   2   8  15       14.62      -14.74     14.74 o 
   3   8  15       10.83       24.08     14.84 o 
   4   8  15      155.09      154.32     17.30 o 
   5   8  15        5.29        4.42     16.31 o 
   1   9  15      400.26      397.47     21.93 o 
   2   9  15        3.41        2.36     14.35 o 
   3   9  15      171.05      177.42     17.40 o 
   4   9  15        0.11       -0.29     15.23 o 
   5   9  15      135.48      126.40     19.07 o 
   0  10  15        6.51      -14.35     14.35 o 
   1  10  15        2.48      -10.04     10.04 o 
   2  10  15        4.36        5.01     14.74 o 
   3  10  15        0.52      -15.72     15.72 o 
   4  10  15        7.30      -16.80     16.80 o 
   1  11  15       35.60       44.17     10.60 o 
   2  11  15        0.01       -8.25     15.33 o 
   3  11  15        1.65        2.06     16.21 o 
   0  12  15       95.78      101.33     16.12 o 
   1  12  15        1.09       -6.17     10.32 o 
   2  12  15        0.12       -3.83     15.53 o 
   1   0  16      191.01      200.07      8.20 o 
   2   0  16      261.73      283.05     11.99 o 
   3   0  16      242.82      243.32     11.60 o 
   4   0  16      583.59      591.75     19.97 o 
   5   0  16       13.99       32.23     15.23 o 
   6   0  16      119.05      135.05     17.30 o 
   1   1  16        9.28        1.03      4.96 o 
   2   1  16       60.19       57.66      7.30 o 
   3   1  16      211.79      213.82     18.83 o 
   5   1  16       80.03       75.79     11.40 o 
   6   1  16       16.52       22.24     11.57 o 
   0   2  16      121.10      113.92     10.91 o 
   1   2  16        2.10        6.97      6.77 o 
   2   2  16        1.16        1.18      9.73 o 
   3   2  16      167.42      167.79     10.62 o 
   4   2  16       49.00       76.46     14.94 o 
   5   2  16       27.34       23.88     15.33 o 
   6   2  16       13.17       36.26     16.12 o 
   1   3  16        8.65       -3.85     14.45 o 
   2   3  16        1.05        1.97      9.73 o 
   3   3  16       15.30       11.20     14.45 o 
   4   3  16        1.69       15.92     14.74 o 
   5   3  16        6.96       10.22     15.53 o 
   6   3  16       11.46       12.87     16.31 o 
   0   4  16      522.37      514.13     20.75 o 
   1   4  16      496.37      459.22     13.90 o 
   2   4  16        0.44        8.55      9.43 o 
   3   4  16     1291.69     1265.46     25.41 o 
   4   4  16      494.27      478.95     20.16 o 
   5   4  16       81.43      106.83     16.81 o 
   6   4  16        0.65        7.96     16.31 o 
   1   5  16       86.28       85.23      7.11 o 
   2   5  16      118.38      119.42     15.43 o 
   3   5  16      652.45      673.76     21.54 o 
   4   5  16       48.01       54.05     15.23 o 
   5   5  16       39.90       13.27     16.41 o 
   6   5  16        0.47        8.84     17.20 o 
   0   6  16       21.45       35.77     13.27 o 
   1   6  16      723.21      718.66     14.40 o 
   2   6  16      624.84      654.36     20.76 o 
   3   6  16      184.88      181.07     16.91 o 
   4   6  16       32.56       38.82     15.53 o 
   5   6  16       44.31       26.34     16.71 o 
   1   7  16      446.48      448.36     13.17 o 
   2   7  16        0.00       21.82     14.25 o 
   3   7  16        2.33       15.13     14.74 o 
   4   7  16        0.51       -6.98     15.43 o 
   5   7  16       12.03       35.87     16.21 o 
   1   8  16       70.95       62.43     10.42 o 
   3   8  16       18.34       20.83     14.84 o 
   4   8  16       19.78       23.49     15.72 o 
   1   9  16       31.55       35.11     10.28 o 
   2   9  16        3.12      -14.54     14.54 o 
   4   9  16        0.01       -7.57     15.92 o 
   0  10  16        9.70      -11.50     14.54 o 
   1  10  16        0.41      -13.21     14.69 o 
   2  10  16      126.10      129.94     17.20 o 
   3  10  16        4.98      -16.12     16.12 o 
   1  11  16       48.86       39.91     10.94 o 
   2  11  16        3.07       -9.73     15.53 o 
   1   1  17      318.13      312.09      6.89 o 
   2   1  17       29.46        9.87      9.76 o 
   3   1  17      113.41      129.61     10.86 o 
   4   1  17       18.88       16.61     10.60 o 
   5   1  17        9.72        6.87     11.65 o 
   6   1  17       40.72       64.11     12.23 o 
   0   2  17      249.00      232.51     11.01 o 
   1   2  17      488.47      497.65     13.00 o 
   3   2  17       77.44       87.86     15.33 o 
   4   2  17       23.35       22.11     15.33 o 
   5   2  17      101.02       99.86     16.81 o 
   6   2  17       36.65       66.83     17.49 o 
   1   3  17      899.33      951.51     15.38 o 
   2   3  17       80.34       81.48     14.25 o 
   3   3  17      276.09      271.05     17.20 o 
   4   3  17       10.64       23.00     15.33 o 
   5   3  17      673.41      704.02     23.71 o 
   0   4  17       91.08       83.15     14.64 o 
   1   4  17       15.24       -7.47     13.86 o 
   2   4  17       30.53       12.19     14.25 o 
   3   4  17       91.96       68.01     15.92 o 
   5   4  17        0.00       19.75     15.92 o 
   1   5  17      251.58      245.06     11.71 o 
   2   5  17       45.35       35.48     14.55 o 
   3   5  17      221.39      223.74     17.89 o 
   4   5  17        8.87        1.87     15.63 o 
   5   5  17        1.31       -2.36     16.51 o 
   0   6  17      111.83      130.33     15.04 o 
   1   6  17      293.64      276.73     12.17 o 
   2   6  17        9.61       16.51     14.64 o 
   3   6  17       11.58       -4.62     15.23 o 
   4   6  17       91.97       85.21     16.81 o 
   1   7  17      215.28      235.81     12.06 o 
   2   7  17       50.45       40.98     15.72 o 
   3   7  17       21.75        8.35     15.53 o 
   4   7  17        2.02       12.78     15.92 o 
   0   8  17        1.84      -14.74     14.74 o 
   1   8  17      195.92      169.07     17.15 o 
   2   8  17        7.20       28.30     14.74 o 
   3   8  17       35.59       15.04     16.12 o 
   4   8  17       35.30       81.18     16.90 o 
   1   9  17      555.96      570.43     15.23 o 
   2   9  17       36.14       24.57     15.33 o 
   3   9  17      344.89      378.72     20.65 o 
   0  10  17       31.71       40.49     14.84 o 
   1  10  17        8.57       10.64     25.16 o 
   2  10  17       25.87       27.52     16.02 o 
   0   0  18      561.71      586.23     19.18 o 
   1   0  18      249.53      242.29     12.44 o 
   2   0  18      372.19      386.33     17.50 o 
   3   0  18       26.21       50.32     13.86 o 
   4   0  18      444.97      485.29     20.26 o 
   5   0  18        2.95      -10.61     16.51 o 
   1   1  18      305.33      308.26      8.44 o 
   2   1  18        8.01       -0.14      9.76 o 
   3   1  18       10.75        1.18     14.54 o 
   4   1  18       66.43       64.92     11.36 o 
   5   1  18        3.65       22.51     11.15 o 
   0   2  18      346.70      349.84     17.11 o 
   1   2  18       87.28       61.04     10.48 o 
   2   2  18       51.38       71.25     14.84 o 
   3   2  18       34.59        6.58     15.43 o 
   4   2  18       27.41       22.60     15.72 o 
   5   2  18        6.02        0.69     16.31 o 
   1   3  18       29.83       18.64     10.12 o 
   2   3  18       33.99       33.32     14.45 o 
   3   3  18        1.17        6.68     14.94 o 
   4   3  18       28.52       19.36     15.82 o 
   5   3  18       29.72       22.01     17.00 o 
   0   4  18      880.96      903.98     22.54 o 
   1   4  18        3.14       -0.57     11.35 o 
   2   4  18       18.56       -5.31     14.74 o 
   3   4  18       72.38       72.53     16.41 o 
   4   4  18      127.78      109.89     17.79 o 
   5   4  18        5.62       23.78     16.51 o 
   1   5  18      273.82      247.14     12.16 o 
   3   5  18        4.13        0.98     15.43 o 
   4   5  18       67.36       68.50     16.41 o 
   0   6  18       68.42       74.01     14.94 o 
   1   6  18       31.36       32.88     10.46 o 
   2   6  18      436.44      460.11     20.26 o 
   3   6  18       53.34       31.35     16.12 o 
   4   6  18       53.79       79.51     16.71 o 
   1   7  18       25.85       21.97     11.25 o 
   2   7  18       14.18       40.98     15.23 o 
   3   7  18       14.47       24.86     16.02 o 
   0   8  18        3.46       39.01     15.04 o 
   1   8  18       89.63       78.88     11.13 o 
   2   8  18        3.38       -0.98     15.04 o 
   3   8  18        8.57       15.53     16.31 o 
   1   9  18       20.61       18.68     11.08 o 
   2   9  18       21.17       -2.46     16.61 o 
   1   1  19       63.51       60.16      7.50 o 
   2   1  19       17.92       25.50     11.65 o 
   3   1  19       21.41       15.71     10.70 o 
   4   1  19        0.02       -9.93     11.12 o 
   0   2  19        0.23       -5.40     13.95 o 
   1   2  19       10.21       12.10     15.63 o 
   2   2  19      241.66      246.16     17.99 o 
   3   2  19       40.50       36.36     16.12 o 
   4   2  19      133.70      144.58     18.18 o 
   1   3  19       96.01      110.72     11.94 o 
   2   3  19        0.29        8.94     14.25 o 
   3   3  19       72.80       82.85     16.41 o 
   4   3  19        0.02       -6.88     15.62 o 
   0   4  19      154.27      164.94     16.51 o 
   1   4  19        0.94       -4.61      9.93 o 
   2   4  19       60.85       67.91     15.53 o 
   3   4  19       10.86       -0.98     15.63 o 
   4   4  19      138.29      160.31     18.18 o 
   1   5  19       75.99       70.68     10.77 o 
   2   5  19        0.96      -14.84     14.84 o 
   3   5  19      117.35      148.12     17.40 o 
   0   6  19       24.26       22.50     14.84 o 
   1   6  19      131.90      135.70     11.49 o 
   2   6  19       20.26       24.76     15.43 o 
   3   6  19        0.43       44.81     15.82 o 
   1   7  19       11.57        9.51     10.66 o 
   2   7  19       21.24       23.19     15.82 o 
   0   8  19       96.63      119.81     16.22 o 
   1   8  19      185.26      177.91     12.68 o 
   0   0  20       59.52       28.80     15.13 o 
   1   0  20      291.43      277.49     12.36 o 
   2   0  20       16.39        0.69     14.45 o 
   3   0  20        0.31       -6.09     15.33 o 
   1   1  20      190.61      199.39      8.29 o 
   2   1  20        3.26       24.37     10.39 o 
   3   1  20      201.79      222.20     13.38 o 
   0   2  20       20.09       26.24     14.15 o 
   1   2  20       17.10       26.76     10.07 o 
   2   2  20        0.12      -15.13     15.13 o 
   3   2  20        0.63        8.25     15.33 o 
   1   3  20        1.15       17.25      9.83 o 
   2   3  20        0.15      -15.23     15.23 o 
   3   3  20       11.85       26.44     16.12 o 
   0   4  20      181.03      221.66     16.91 o 
   1   4  20       34.88       34.53     20.59 o 
   2   4  20        2.18       -2.65     14.94 o 
   1   5  20      140.17      149.09     19.66 o 
   2   5  20        1.97      -15.53     16.21 o 
   0   6  20        0.16       21.91     15.13 o 
   1   6  20       28.58       19.02     11.55 o 
   1   1  21        9.33        7.11      7.53 o 
   2   1  21       39.72       43.88     11.81 o 
   0   2  21       14.38       42.06     14.54 o 
   1   2  21        0.01        3.56     10.42 o 
   2   2  21      284.59      278.41     19.47 o 
   1   3  21        7.00       12.38     10.73 o 
   0   4  21      175.72      210.35     17.79 o 
                                                 
